# Supplementary material for: Mepiquat chloride promotes cotton lateral root formation by modulating plant hormone homeostasis
Source: BMC Plant Biol. 2019 Dec 21;19:573. doi: 10.1186/s12870-019-2176-1 (PMC6925410; doi:10.1186/s12870-019-2176-1)
Supplement: Supplementary file 1 — Additional file 1: Table S1. Summary of sequence assembly after Illumina sequencing. [file 12870_2019_2176_MOESM1_ESM.xls]

## Sheet: Sheet1
Table S1. Summary of sequence assembly after illumina sequencing.
Sample	Raw Reads	Raw Bases	Clean Reads	Clean Bases	Error Rate	Q20	Q30	GC Content
CK_12H_R_1	23613386	3.54G	22074649	3.31G	0.0002	0.9745	0.9445	0.4416
CK_12H_R_2	26327920	3.94G	24083678	3.61G	0.0002	0.9773	0.95	0.4466
CK_12H_R_3	22382152	3.35G	20449980	3.07G	0.0002	0.9769	0.9494	0.4453
CK_48H_M_1	23888137	3.58G	23033316	3.45G	0.0002	0.9784	0.9529	0.4474
CK_48H_M_2	24448808	3.66G	23422317	3.51G	0.0002	0.9742	0.9447	0.4476
CK_48H_M_3	22617326	3.39G	21585670	3.24G	0.0002	0.9753	0.9471	0.4468
CK_72H_M_1	25178979	3.77G	24208301	3.63G	0.0002	0.9733	0.9432	0.4465
CK_72H_M_2	24583698	3.68G	23672163	3.55G	0.0002	0.9744	0.9452	0.4462
CK_72H_M_3	24169252	3.62G	23119362	3.47G	0.0002	0.9746	0.9455	0.4461
CK_48h_T_1	26129557	3.91G	25010514	3.75G	0.0002	0.9756	0.9474	0.4463
CK_48h_T_2	32632613	4.89G	31189160	4.68G	0.0002	0.9767	0.9496	0.4469
CK_48h_T_3	28442905	4.26G	27322557	4.1G	0.0002	0.975	0.9463	0.4476
CK_72h_T_1	25687387	3.85G	24897406	3.73G	0.0002	0.963	0.9241	0.4485
CK_72h_T_2	28825851	4.32G	27967484	4.2G	0.0002	0.9651	0.9281	0.4479
CK_72h_T_3	23914849	3.58G	23196524	3.48G	0.0002	0.9644	0.9267	0.4472
MC_12h_R_1	22188527	3.32G	20826421	3.12G	0.0002	0.9684	0.9341	0.4493
MC_12h_R_2	22688543	3.4G	19857322	2.98G	0.0002	0.9778	0.951	0.4479
MC_12h_R_3	26684651	4G	23555200	3.53G	0.0001	0.9802	0.956	0.4486
MC_48h_M_1	24499359	3.67G	23427754	3.51G	0.0002	0.9758	0.948	0.4458
MC_48h_M_2	25142850	3.77G	24041086	3.61G	0.0002	0.975	0.9464	0.4465
MC_48h_M_3	27046403	4.05G	25980230	3.9G	0.0002	0.9758	0.9481	0.4459
MC_72h_M_1	22032718	3.3G	21233293	3.18G	0.0001	0.9779	0.953	0.447
MC_72h_M_2	25851482	3.87G	24643031	3.7G	0.0002	0.9757	0.9479	0.4476
MC_72h_M_3	24910642	3.73G	23463773	3.52G	0.0002	0.9759	0.9484	0.4492
MC_48h_T_1	32800938	4.92G	31311320	4.7G	0.0002	0.9764	0.949	0.4477
MC_48h_T_2	27293765	4.09G	26420351	3.96G	0.0002	0.9759	0.948	0.4462
MC_48h_T_3	28938708	4.34G	28018018	4.2G	0.0002	0.9762	0.9483	0.4483
MC_72h_T_1	26474702	3.97G	25746221	3.86G	0.0002	0.9644	0.9271	0.4476
MC_72h_T_2	27160972	4.07G	26325814	3.95G	0.0002	0.9758	0.9478	0.4498
MC_72h_T_3	21968585	3.29G	21446692	3.22G	0.0002	0.9764	0.9497	0.4492
