# Supplementary material for: Mepiquat chloride promotes cotton lateral root formation by modulating plant hormone homeostasis
Source: BMC Plant Biol. 2019 Dec 21;19:573. doi: 10.1186/s12870-019-2176-1 (PMC6925410; doi:10.1186/s12870-019-2176-1)
Supplement: Supplementary file 2 — Additional file 2: Table S2. Statistics of genes in different expression-level interval. [file 12870_2019_2176_MOESM2_ESM.xls]

## Sheet: Sheet1
Table S2 Statistics of genes in different expression-level interval.
FPKM Interval	0~1	1~3	3~15	15~60	>60
CK_12H_R_1	33708(43.93%)	10664(13.90%)	19194(25.01%)	9669(12.60%)	3497(4.56%)
CK_12H_R_2	34212(44.59%)	10758(14.02%)	18880(24.61%)	9364(12.20%)	3518(4.58%)
CK_12H_R_3	34065(44.39%)	10668(13.90%)	19052(24.83%)	9362(12.20%)	3585(4.67%)
MC_12h_R_1	34214(44.59%)	9832(12.81%)	19297(25.15%)	10001(13.03%)	3388(4.42%)
MC_12h_R_2	34054(44.38%)	9677(12.61%)	19453(25.35%)	10196(13.29%)	3352(4.37%)
MC_12h_R_3	33980(44.28%)	9646(12.57%)	19512(25.43%)	10159(13.24%)	3435(4.48%)
CK_48H_M_1	35813(46.67%)	11496(14.98%)	18213(23.74%)	8152(10.62%)	3058(3.99%)
CK_48H_M_2	35813(46.67%)	11399(14.86%)	18243(23.77%)	8205(10.69%)	3072(4.00%)
CK_48H_M_3	35313(46.02%)	11565(15.07%)	18451(24.05%)	8300(10.82%)	3103(4.04%)
MC_48h_M_1	34103(44.44%)	11863(15.46%)	19208(25.03%)	8568(11.17%)	2990(3.90%)
MC_48h_M_2	33882(44.16%)	11922(15.54%)	19313(25.17%)	8644(11.27%)	2971(3.87%)
MC_48h_M_3	34085(44.42%)	11790(15.37%)	19282(25.13%)	8605(11.21%)	2970(3.87%)
CK_72H_M_1	34373(44.80%)	11906(15.52%)	19290(25.14%)	8416(10.97%)	2747(3.58%)
CK_72H_M_2	34150(44.51%)	11947(15.57%)	19448(25.35%)	8404(10.95%)	2783(3.63%)
CK_72H_M_3	33998(44.31%)	12110(15.78%)	19406(25.29%)	8417(10.97%)	2801(3.65%)
MC_72h_M_1	35263(45.96%)	11898(15.51%)	18680(24.34%)	7992(10.42%)	2899(3.78%)
MC_72h_M_2	35075(45.71%)	11891(15.50%)	18894(24.62%)	8009(10.44%)	2863(3.73%)
MC_72h_M_3	35173(45.84%)	11915(15.53%)	18868(24.59%)	7881(10.27%)	2895(3.77%)
CK_48h_T_1	33795(44.04%)	11715(15.27%)	19201(25.02%)	8532(11.12%)	3489(4.55%)
CK_48h_T_2	33824(44.08%)	11682(15.22%)	19228(25.06%)	8518(11.10%)	3480(4.54%)
CK_48h_T_3	33740(43.97%)	11696(15.24%)	19271(25.11%)	8575(11.18%)	3450(4.50%)
MC_48h_T_1	34862(45.43%)	11761(15.33%)	18592(24.23%)	8140(10.61%)	3377(4.40%)
MC_48h_T_2	34715(45.24%)	11549(15.05%)	18840(24.55%)	8289(10.80%)	3339(4.35%)
MC_48h_T_3	35222(45.90%)	11544(15.04%)	18496(24.10%)	8092(10.55%)	3378(4.40%)
CK_72h_T_1	33641(43.84%)	11765(15.33%)	19550(25.48%)	8421(10.97%)	3355(4.37%)
CK_72h_T_2	33386(43.51%)	11861(15.46%)	19600(25.54%)	8546(11.14%)	3339(4.35%)
CK_72h_T_3	33272(43.36%)	11846(15.44%)	19745(25.73%)	8561(11.16%)	3308(4.31%)
MC_72h_T_1	35613(46.41%)	11585(15.10%)	18256(23.79%)	7903(10.30%)	3375(4.40%)
MC_72h_T_2	36053(46.99%)	11376(14.83%)	18086(23.57%)	7827(10.20%)	3390(4.42%)
MC_72h_T_3	35899(46.78%)	11408(14.87%)	18200(23.72%)	7822(10.19%)	3403(4.43%)
