# Supplementary material for: Mepiquat chloride promotes cotton lateral root formation by modulating plant hormone homeostasis
Source: BMC Plant Biol. 2019 Dec 21;19:573. doi: 10.1186/s12870-019-2176-1 (PMC6925410; doi:10.1186/s12870-019-2176-1)
Supplement: Supplementary file 3 — Additional file 3: Table S3. GO annotation enrichment analysis for differentially expressed genes. [file 12870_2019_2176_MOESM3_ESM.xls]

## Sheet: Sheet3
Table S3. GO annotation enrichment analysis for differentially expressed genes.
Term type	GO_accession	12h_R		48h_M		48h_T		72h_M		72h_T		Sum	Description
		number	p-value	number	p-value	number	p-value	number	p-value	number	p-value	sumnum
Biological Process	GO:0006118	0		0		23	0.22	80	<0.01	33	1	136	electron transport
	GO:0006351	347	0.01	58	<0.01	0		0		0		405	transcription, D -dependent
	GO:0006352	49	<0.01	0		0		0		0		49	transcription initiation, D -dependent
	GO:0006355	0		58	<0.01	0		0		0		58	regulation of transcription, D -dependent
	GO:0006979	0		0		0		28	<0.01	0		28	response to oxidative stress
	GO:0009059	0		71	<0.01	0		0		0		71	macromolecule biosynthetic process
	GO:0009790	7	<0.01	0		0		0		0		7	embryo development
	GO:0009877	0		0		4	<0.01	0		2	1	6	nodulation
	GO:0009889	0		58	<0.01	0		0		0		58	regulation of biosynthetic process
	GO:0010468	0		58	<0.01	0		0		0		58	regulation of gene expression
	GO:0010556	0		58	<0.01	0		0		0		58	regulation of macromolecule biosynthetic process
	GO:0016070	0		60	<0.01	0		0		0		60	R metabolic process
	GO:0019219	0		58	<0.01	0		0		0		58	regulation of nucleobase-containing compound metabolic process
	GO:0019222	0		58	<0.01	0		0		0		58	regulation of metabolic process
	GO:0031323	0		58	<0.01	0		0		0		58	regulation of cellular metabolic process
	GO:0031326	0		58	<0.01	0		0		0		58	regulation of cellular biosynthetic process
	GO:0032774	349	0.02	58	<0.01	0		0		0		407	R biosynthetic process
	GO:0034645	0		71	<0.01	0		0		0		71	cellular macromolecule biosynthetic process
	GO:0042221	94	<0.01	0		0		36	<0.01	0		130	response to chemical stimulus
	GO:0050789	0		66	<0.01	0		0		0		66	regulation of biological process
	GO:0050794	0		66	<0.01	0		0		0		66	regulation of cellular process
	GO:0051171	0		58	<0.01	0		0		0		58	regulation of nitrogen compound metabolic process
	GO:0051252	0		58	<0.01	0		0		0		58	regulation of R metabolic process
	GO:0060255	0		58	<0.01	0		0		0		58	regulation of macromolecule metabolic process
	GO:0065007	0		66	<0.01	0		0		0		66	biological regulation
	GO:0080090	0		58	<0.01	0		0		0		58	regulation of primary metabolic process
	GO:0090304	0		70	<0.01	0		0		0		70	nucleic acid metabolic process
	GO:2000112	0		58	<0.01	0		0		0		58	regulation of cellular macromolecule biosynthetic process
	GO:2001141	0		58	<0.01	0		0		0		58	regulation of R biosynthetic process
	GO:0005634	0		66	<0.01	0		0		0		66	nucleus
	GO:0005654	50	<0.01	0		0		0		0		50	nucleoplasm
	GO:0005660	5	<0.01	0		0		0		0		5	delta-D polymerase cofactor complex
	GO:0005667	49	<0.01	0		0		0		0		49	transcription factor complex
	GO:0005669	39	<0.01	0		0		0		0		39	transcription factor TFIID complex
	GO:0016591	46	<0.01	0		0		0		0		46	D -directed R polymerase II, holoenzyme
	GO:0031974	50	<0.01	0		0		0		0		50	membrane-enclosed lumen
	GO:0031981	50	<0.01	0		0		0		0		50	nuclear lumen
	GO:0043227	0		70	<0.01	0		0		0		70	membrane-bounded organelle
	GO:0043229	0		74	<0.01	0		0		0		74	intracellular organelle
	GO:0043231	0		70	<0.01	0		0		0		70	intracellular membrane-bounded organelle
	GO:0043233	50	<0.01	0		0		0		0		50	organelle lumen
	GO:0044428	56	<0.01	0		0		0		0		56	nuclear part
	GO:0044451	50	<0.01	0		0		0		0		50	nucleoplasm part
	GO:0070013	50	<0.01	0		0		0		0		50	intracellular organelle lumen
Molecular Function	GO:0001071	0		45	<0.01	19	0.05	0		0		64	nucleic acid binding transcription factor activity
	GO:0001871	0		0		0		6	<0.01	0		6	pattern binding
	GO:0003700	0		45	<0.01	19	0.05	0		0		64	sequence-specific D binding transcription factor activity
	GO:0004601	0		0		0		28	<0.01	0		28	peroxidase activity
	GO:0008061	0		0		0		6	<0.01	0		6	chitin binding
	GO:0016209	0		0		0		28	<0.01	0		28	antioxidant activity
	GO:0016491	256	0.03	0		0		80	<0.01	0		336	oxidoreductase activity
	GO:0016684	0		0		0		28	<0.01	0		28	oxidoreductase activity, acting on peroxide as acceptor
	GO:0030246	0		0		0		17	<0.01	0		17	carbohydrate binding
	GO:0030247	0		0		0		6	<0.01	0		6	polysaccharide binding
SUM		1597	17	1768	29	65	4	343	11	35	2	3808
Gene /GO Number		645	14	1768	29	4	1	606	11	0	0
