# Supplementary material for: Mepiquat chloride promotes cotton lateral root formation by modulating plant hormone homeostasis
Source: BMC Plant Biol. 2019 Dec 21;19:573. doi: 10.1186/s12870-019-2176-1 (PMC6925410; doi:10.1186/s12870-019-2176-1)
Supplement: Supplementary file 4 — Additional file 4: Table S4. The list of ABA-, GA-, and ethylene-related differentially expressed genes [file 12870_2019_2176_MOESM4_ESM.xls]

## Sheet: aba-new-all-delete33
Gene_id	Hormone	Time	Class	Description	readcount_MC	readcount_Control	log2FoldChange	up/down	pval	padj	GeneName	GeneDescription
evm.TU.Gh_A08G1344	ABA	T12h_R	ABAH	ABAH1	1169.53	1410.37	-0.27014	down	0.00016636	0.0007722	EVM%20prediction%20Gh_A08G1344	ABAH1_ARATH Abscisic acid 8'-hydroxylase 1 OS=Arabidopsis thaliana GN=CYP707A1 PE=2 SV=1
evm.TU.Gh_D08G1639	ABA	T12h_R	ABAH	ABAH1	960.562	1130.71	-0.23528	down	0.0015043	0.0056292	EVM%20prediction%20Gh_D08G1639	ABAH1_ARATH Abscisic acid 8'-hydroxylase 1 OS=Arabidopsis thaliana GN=CYP707A1 PE=2 SV=1
evm.TU.Gh_D07G0979	ABA	T12h_R	ABAH	ABAH2	45.6971	110.575	-1.2749	down	9.02e-11	1.12e-09	EVM%20prediction%20Gh_D07G0979	ABAH2_ARATH Abscisic acid 8'-hydroxylase 2 OS=Arabidopsis thaliana GN=CYP707A2 PE=2 SV=1
evm.TU.Gh_D03G1182	ABA	T12h_R	ABAH	ABAH2	86.3841	35.2329	1.2938	up	7.2e-09	6.98e-08	EVM%20prediction%20Gh_D03G1182	ABAH2_ARATH Abscisic acid 8'-hydroxylase 2 OS=Arabidopsis thaliana GN=CYP707A2 PE=2 SV=1
evm.TU.Gh_A03G1667	ABA	T12h_R	ABAH	ABAH4	5.94171	24.265	-2.0299	down	1.47e-05	8.38e-05	EVM%20prediction%20Gh_A03G1667	ABAH4_ARATH Abscisic acid 8'-hydroxylase 4 OS=Arabidopsis thaliana GN=CYP707A4 PE=2 SV=2
evm.TU.Gh_D02G2083	ABA	T12h_R	ABAH	ABAH4	17.3872	42.4674	-1.2883	down	0.00087309	0.003452	EVM%20prediction%20Gh_D02G2083	ABAH4_ARATH Abscisic acid 8'-hydroxylase 4 OS=Arabidopsis thaliana GN=CYP707A4 PE=2 SV=2
evm.TU.Gh_A07G2239	ABA	T12h_R	ABI	ABI3	1698.78	554.283	1.6158	up	3.6e-97	4.13e-94	EVM%20prediction%20Gh_A07G2239	ABI3_ARATH B3 domain-containing transcription factor ABI3 OS=Arabidopsis thaliana GN=ABI3 PE=1 SV=1
evm.TU.Gh_D07G1550	ABA	T12h_R	ABI	ABI3	1510.63	468.077	1.6903	up	1.98e-99	2.56e-96	EVM%20prediction%20Gh_D07G1550	ABI3_ARATH B3 domain-containing transcription factor ABI3 OS=Arabidopsis thaliana GN=ABI3 PE=1 SV=1
evm.TU.Gh_A10G2156	ABA	T12h_R	ABI	ABI4	695.012	361.576	0.94274	up	1.47e-24	6.48e-23	EVM%20prediction%20Gh_A10G2156	ABI4_ARATH Ethylene-responsive transcription factor ABI4 OS=Arabidopsis thaliana GN=ABI4 PE=1 SV=2
evm.TU.Gh_D10G2404	ABA	T12h_R	ABI	ABI4	772.794	395.344	0.96697	up	3.74e-27	1.96e-25	EVM%20prediction%20Gh_D10G2404	ABI4_ARATH Ethylene-responsive transcription factor ABI4 OS=Arabidopsis thaliana GN=ABI4 PE=1 SV=2
evm.TU.Gh_D09G1317	ABA	T12h_R	ABI	ABI5	69.7093	29.5452	1.2384	up	3.77e-07	2.83e-06	EVM%20prediction%20Gh_D09G1317	ABI5_ARATH Protein ABSCISIC ACID-INSENSITIVE 5 OS=Arabidopsis thaliana GN=ABI5 PE=1 SV=1
evm.TU.Gh_Sca006599G01	ABA	T12h_R	ABI	ABI5	96.7686	40.4199	1.2595	up	2.51e-09	2.59e-08	EVM%20prediction%20Gh_Sca006599G01	ABI5_ARATH Protein ABSCISIC ACID-INSENSITIVE 5 OS=Arabidopsis thaliana GN=ABI5 PE=1 SV=1
evm.TU.Gh_A05G2447	ABA	T12h_R	ABI	AI5L2	39.8249	21.0024	0.92311	up	0.013405	0.038688	EVM%20prediction%20Gh_A05G2447	AI5L2_ARATH ABSCISIC ACID-INSENSITIVE 5-like protein 2 OS=Arabidopsis thaliana GN=DPBF3 PE=1 SV=1
evm.TU.Gh_A05G1751	ABA	T12h_R	ABI	AI5L5	193.669	133.334	0.53855	up	9.04e-05	0.00044207	EVM%20prediction%20Gh_A05G1751	AI5L5_ARATH ABSCISIC ACID-INSENSITIVE 5-like protein 5 OS=Arabidopsis thaliana GN=ABF2 PE=1 SV=1
evm.TU.Gh_D05G1946	ABA	T12h_R	ABI	AI5L5	149.537	93.0059	0.68511	up	5.99e-05	0.00030339	EVM%20prediction%20Gh_D05G1946	AI5L5_ARATH ABSCISIC ACID-INSENSITIVE 5-like protein 5 OS=Arabidopsis thaliana GN=ABF2 PE=1 SV=1
evm.TU.Gh_D12G0214	ABA	T12h_R	ABI	AI5L6	178.087	138.751	0.36008	up	0.010785	0.032032	EVM%20prediction%20Gh_D12G0214	AI5L6_ARATH ABSCISIC ACID-INSENSITIVE 5-like protein 6 OS=Arabidopsis thaliana GN=ABF3 PE=1 SV=1
evm.TU.Gh_D02G2079	ABA	T12h_R	ABI	AI5L6	78.2076	47.546	0.71798	up	0.0006032	0.0024725	EVM%20prediction%20Gh_D02G2079	AI5L6_ARATH ABSCISIC ACID-INSENSITIVE 5-like protein 6 OS=Arabidopsis thaliana GN=ABF3 PE=1 SV=1
evm.TU.Gh_A03G1664	ABA	T12h_R	ABI	AI5L6	125.126	74.7359	0.74351	up	1.34e-05	7.72e-05	EVM%20prediction%20Gh_A03G1664	AI5L6_ARATH ABSCISIC ACID-INSENSITIVE 5-like protein 6 OS=Arabidopsis thaliana GN=ABF3 PE=1 SV=1
evm.TU.Gh_A12G0212	ABA	T12h_R	ABI	AI5L6	47.125	25.7966	0.86931	up	0.0027037	0.0094786	EVM%20prediction%20Gh_A12G0212	AI5L6_ARATH ABSCISIC ACID-INSENSITIVE 5-like protein 6 OS=Arabidopsis thaliana GN=ABF3 PE=1 SV=1
evm.TU.Gh_A12G2127	ABA	T12h_R	PYL8	PYL8	383.746	309.274	0.31127	up	0.0025671	0.0090559	EVM%20prediction%20Gh_A12G2127	PYL8_ARATH Abscisic acid receptor PYL8 OS=Arabidopsis thaliana GN=PYL8 PE=1 SV=1
evm.TU.Gh_D11G0238	ABA	T12h_R	PYL8	PYL8	182.805	138.505	0.40036	up	0.0048771	0.015997	EVM%20prediction%20Gh_D11G0238	PYL8_ARATH Abscisic acid receptor PYL8 OS=Arabidopsis thaliana GN=PYL8 PE=1 SV=1
evm.TU.Gh_A12G2278	ABA	T12h_R	PYL8	PYL8	189.021	134.956	0.48606	up	0.00063336	0.0025829	EVM%20prediction%20Gh_A12G2278	PYL8_ARATH Abscisic acid receptor PYL8 OS=Arabidopsis thaliana GN=PYL8 PE=1 SV=1
evm.TU.Gh_D12G2694	ABA	T12h_R	PYL8	PYL8	328.289	186.39	0.81664	up	4.11e-12	5.96e-11	EVM%20prediction%20Gh_D12G2694	PYL8_ARATH Abscisic acid receptor PYL8 OS=Arabidopsis thaliana GN=PYL8 PE=1 SV=1
evm.TU.Gh_D07G0979	ABA	T48h_M	ABAH	ABAH2	566.068	442.833	-0.35421	down	1.77e-05	0.00050329	EVM%20prediction%20Gh_D07G0979	ABAH2_ARATH Abscisic acid 8'-hydroxylase 2 OS=Arabidopsis thaliana GN=CYP707A2 PE=2 SV=1
evm.TU.Gh_A01G1768	ABA	T48h_M	ABI	ABI5	147.582	66.2413	1.1557	up	1.19e-11	1.34e-09	EVM%20prediction%20Gh_A01G1768	ABI5_ARATH Protein ABSCISIC ACID-INSENSITIVE 5 OS=Arabidopsis thaliana GN=ABI5 PE=1 SV=1
evm.TU.Gh_A05G1751	ABA	T48h_M	ABI	AI5L5	243.083	148.179	0.7141	up	1.28e-08	8.24e-07	EVM%20prediction%20Gh_A05G1751	AI5L5_ARATH ABSCISIC ACID-INSENSITIVE 5-like protein 5 OS=Arabidopsis thaliana GN=ABF2 PE=1 SV=1
evm.TU.Gh_D12G0214	ABA	T48h_M	ABI	AI5L6	372.368	295.462	0.33376	up	0.00064647	0.010548	EVM%20prediction%20Gh_D12G0214	AI5L6_ARATH ABSCISIC ACID-INSENSITIVE 5-like protein 6 OS=Arabidopsis thaliana GN=ABF3 PE=1 SV=1
evm.TU.Gh_A12G0212	ABA	T48h_M	ABI	AI5L6	196.546	130.548	0.59029	up	0.00079801	0.012568	EVM%20prediction%20Gh_A12G0212	AI5L6_ARATH ABSCISIC ACID-INSENSITIVE 5-like protein 6 OS=Arabidopsis thaliana GN=ABF3 PE=1 SV=1
evm.TU.Gh_A13G0355	ABA	T48h_M	ABI	AI5L6	201.565	121.261	0.73313	up	1.06e-07	5.52e-06	EVM%20prediction%20Gh_A13G0355	AI5L6_ARATH ABSCISIC ACID-INSENSITIVE 5-like protein 6 OS=Arabidopsis thaliana GN=ABF3 PE=1 SV=1
evm.TU.Gh_D02G2079	ABA	T48h_M	ABI	AI5L6	122.812	67.1788	0.87037	up	8.95e-07	3.71e-05	EVM%20prediction%20Gh_D02G2079	AI5L6_ARATH ABSCISIC ACID-INSENSITIVE 5-like protein 6 OS=Arabidopsis thaliana GN=ABF3 PE=1 SV=1
evm.TU.Gh_A12G1830	ABA	T48h_T	ABAH	ABAH1	316.999	823.627	-1.3775	down	4.03e-71	9.96e-68	EVM%20prediction%20Gh_A12G1830	ABAH1_ARATH Abscisic acid 8'-hydroxylase 1 OS=Arabidopsis thaliana GN=CYP707A1 PE=2 SV=1
evm.TU.Gh_D12G2002	ABA	T48h_T	ABAH	ABAH1	462.336	1104.42	-1.2563	down	9.39e-41	6.71e-38	EVM%20prediction%20Gh_D12G2002	ABAH1_ARATH Abscisic acid 8'-hydroxylase 1 OS=Arabidopsis thaliana GN=CYP707A1 PE=2 SV=1
evm.TU.Gh_D07G0979	ABA	T48h_T	ABAH	ABAH2	1661.16	1456.82	0.18937	up	0.00012583	0.0027006	EVM%20prediction%20Gh_D07G0979	ABAH2_ARATH Abscisic acid 8'-hydroxylase 2 OS=Arabidopsis thaliana GN=CYP707A2 PE=2 SV=1
evm.TU.Gh_A01G1768	ABA	T48h_T	ABI	ABI5	124.909	183.389	-0.55403	down	6.31e-05	0.0014856	EVM%20prediction%20Gh_A01G1768	ABI5_ARATH Protein ABSCISIC ACID-INSENSITIVE 5 OS=Arabidopsis thaliana GN=ABI5 PE=1 SV=1
evm.TU.Gh_D12G2002	ABA	T72h_M	ABAH	ABAH1	11.612	31.4736	-1.4385	down	0.00025765	0.0026357	EVM%20prediction%20Gh_D12G2002	ABAH1_ARATH Abscisic acid 8'-hydroxylase 1 OS=Arabidopsis thaliana GN=CYP707A1 PE=2 SV=1
evm.TU.Gh_A12G1830	ABA	T72h_M	ABAH	ABAH1	26.1765	66.1069	-1.3365	down	1.73e-05	0.00023514	EVM%20prediction%20Gh_A12G1830	ABAH1_ARATH Abscisic acid 8'-hydroxylase 1 OS=Arabidopsis thaliana GN=CYP707A1 PE=2 SV=1
evm.TU.Gh_D08G1639	ABA	T72h_M	ABAH	ABAH1	192.195	324.812	-0.75704	down	1.47e-11	5.08e-10	EVM%20prediction%20Gh_D08G1639	ABAH1_ARATH Abscisic acid 8'-hydroxylase 1 OS=Arabidopsis thaliana GN=CYP707A1 PE=2 SV=1
evm.TU.Gh_A08G1344	ABA	T72h_M	ABAH	ABAH1	189.096	302.812	-0.6793	down	4.86e-08	1.07e-06	EVM%20prediction%20Gh_A08G1344	ABAH1_ARATH Abscisic acid 8'-hydroxylase 1 OS=Arabidopsis thaliana GN=CYP707A1 PE=2 SV=1
evm.TU.Gh_A13G0351	ABA	T72h_M	ABAH	ABAH4	16.9744	40.7451	-1.2633	down	0.00013949	0.0015241	EVM%20prediction%20Gh_A13G0351	ABAH4_ARATH Abscisic acid 8'-hydroxylase 4 OS=Arabidopsis thaliana GN=CYP707A4 PE=2 SV=2
evm.TU.Gh_A03G1664	ABA	T72h_M	ABI	AI5L6	76.4783	133.959	-0.80868	down	3.51e-06	5.52e-05	EVM%20prediction%20Gh_A03G1664	AI5L6_ARATH ABSCISIC ACID-INSENSITIVE 5-like protein 6 OS=Arabidopsis thaliana GN=ABF3 PE=1 SV=1
evm.TU.Gh_D02G2079	ABA	T72h_M	ABI	AI5L6	67.1088	103.604	-0.62651	down	0.0012236	0.01018	EVM%20prediction%20Gh_D02G2079	AI5L6_ARATH ABSCISIC ACID-INSENSITIVE 5-like protein 6 OS=Arabidopsis thaliana GN=ABF3 PE=1 SV=1
evm.TU.Gh_D12G0214	ABA	T72h_M	ABI	AI5L6	226.494	300.209	-0.4065	down	0.00030384	0.0030425	EVM%20prediction%20Gh_D12G0214	AI5L6_ARATH ABSCISIC ACID-INSENSITIVE 5-like protein 6 OS=Arabidopsis thaliana GN=ABF3 PE=1 SV=1
evm.TU.Gh_D04G0019	ABA	T72h_M	PYL8	PYL8	118.56	183.406	-0.62943	down	1.32e-05	0.00018405	EVM%20prediction%20Gh_D04G0019	PYL8_ARATH Abscisic acid receptor PYL8 OS=Arabidopsis thaliana GN=PYL8 PE=1 SV=1
evm.TU.Gh_A09G1646	ABA	T72h_M	PYL8	PYL8	190.08	255.119	-0.42456	down	0.00044103	0.0041943	EVM%20prediction%20Gh_A09G1646	PYL8_ARATH Abscisic acid receptor PYL8 OS=Arabidopsis thaliana GN=PYL8 PE=1 SV=1
evm.TU.Gh_A05G3585	ABA	T72h_M	PYL8	PYL8	155.667	200.406	0.36446	up	0.0072287	0.044648	EVM%20prediction%20Gh_A05G3585	PYL8_ARATH Abscisic acid receptor PYL8 OS=Arabidopsis thaliana GN=PYL8 PE=1 SV=1
evm.TU.Gh_A12G1830	ABA	T72h_T	ABAH	ABAH1	120.594	279.915	-1.2148	down	5.59e-22	5.25e-20	EVM%20prediction%20Gh_A12G1830	ABAH1_ARATH Abscisic acid 8'-hydroxylase 1 OS=Arabidopsis thaliana GN=CYP707A1 PE=2 SV=1
evm.TU.Gh_D12G2002	ABA	T72h_T	ABAH	ABAH1	305.977	493.541	-0.68975	down	1.86e-14	8.86e-13	EVM%20prediction%20Gh_D12G2002	ABAH1_ARATH Abscisic acid 8'-hydroxylase 1 OS=Arabidopsis thaliana GN=CYP707A1 PE=2 SV=1
evm.TU.Gh_A08G1344	ABA	T72h_T	ABAH	ABAH1	495.717	791.705	-0.67545	down	8.98e-11	2.85e-09	EVM%20prediction%20Gh_A08G1344	ABAH1_ARATH Abscisic acid 8'-hydroxylase 1 OS=Arabidopsis thaliana GN=CYP707A1 PE=2 SV=1
evm.TU.Gh_D08G1639	ABA	T72h_T	ABAH	ABAH1	475.227	741.04	-0.64094	down	3.27e-17	2.05e-15	EVM%20prediction%20Gh_D08G1639	ABAH1_ARATH Abscisic acid 8'-hydroxylase 1 OS=Arabidopsis thaliana GN=CYP707A1 PE=2 SV=1
evm.TU.Gh_A01G1768	ABA	T72h_T	ABI	ABI5	48.7604	115.947	-1.2497	down	8.87e-11	2.82e-09	EVM%20prediction%20Gh_A01G1768	ABI5_ARATH Protein ABSCISIC ACID-INSENSITIVE 5 OS=Arabidopsis thaliana GN=ABI5 PE=1 SV=1
evm.TU.Gh_D01G2011	ABA	T72h_T	ABI	ABI5	105.865	154.298	-0.54349	down	0.00045455	0.0041604	EVM%20prediction%20Gh_D01G2011	ABI5_ARATH Protein ABSCISIC ACID-INSENSITIVE 5 OS=Arabidopsis thaliana GN=ABI5 PE=1 SV=1
evm.TU.Gh_A03G2095	ABA	T72h_T	ABI	AI5L5	17.5366	33.229	-0.92207	down	0.0070874	0.042246	EVM%20prediction%20Gh_A03G2095	AI5L5_ARATH ABSCISIC ACID-INSENSITIVE 5-like protein 5 OS=Arabidopsis thaliana GN=ABF2 PE=1 SV=1
evm.TU.Gh_D02G2079	ABA	T72h_T	ABI	AI5L6	69.1583	108.985	-0.65616	down	0.00042243	0.0038982	EVM%20prediction%20Gh_D02G2079	AI5L6_ARATH ABSCISIC ACID-INSENSITIVE 5-like protein 6 OS=Arabidopsis thaliana GN=ABF3 PE=1 SV=1
evm.TU.Gh_D12G0214	ABA	T72h_T	ABI	AI5L6	197.703	279.241	-0.49817	down	0.0037902	0.025287	EVM%20prediction%20Gh_D12G0214	AI5L6_ARATH ABSCISIC ACID-INSENSITIVE 5-like protein 6 OS=Arabidopsis thaliana GN=ABF3 PE=1 SV=1
evm.TU.Gh_A12G2127	ABA	T72h_T	PYL8	PYL8	223.619	287.557	-0.3628	down	0.00081628	0.0069004	EVM%20prediction%20Gh_A12G2127	PYL8_ARATH Abscisic acid receptor PYL8 OS=Arabidopsis thaliana GN=PYL8 PE=1 SV=1
evm.TU.Gh_Sca006457G01	Ethylene	T12h_R	EIN	EIL3	80.0775	47.0153	0.76827	up	0.00031594	0.0013771	EVM%20prediction%20Gh_Sca006457G01	EIL3_ARATH ETHYLENE INSENSITIVE 3-like 3 protein OS=Arabidopsis thaliana GN=EIL3 PE=1 SV=1
evm.TU.Gh_A02G1256	Ethylene	T12h_R	EIN	EIL4	33.7794	11.4288	1.5635	up	0.00012839	0.00060917	EVM%20prediction%20Gh_A02G1256	EIL4_ARATH Putative ETHYLENE INSENSITIVE 3-like 4 protein OS=Arabidopsis thaliana GN=EIL4 PE=3 SV=1
evm.TU.Gh_A11G2892	Ethylene	T12h_R	EIN	EIN2	1836.72	1519.65	0.2734	up	0.008297	0.025455	EVM%20prediction%20Gh_A11G2892	EIN2_ARATH Ethylene-insensitive protein 2 OS=Arabidopsis thaliana GN=EIN2 PE=1 SV=1
evm.TU.Gh_A04G0622	Ethylene	T12h_R	EIN	EIN2	1261.06	996.83	0.33922	up	2.23e-05	0.00012283	EVM%20prediction%20Gh_A04G0622	EIN2_ARATH Ethylene-insensitive protein 2 OS=Arabidopsis thaliana GN=EIN2 PE=1 SV=1
evm.TU.Gh_D04G1080	Ethylene	T12h_R	EIN	EIN2	879.088	664.073	0.40467	up	1.08e-06	7.54e-06	EVM%20prediction%20Gh_D04G1080	EIN2_ARATH Ethylene-insensitive protein 2 OS=Arabidopsis thaliana GN=EIN2 PE=1 SV=1
evm.TU.Gh_A09G1399	Ethylene	T12h_R	EIN	EIN2	893.387	648.297	0.46263	up	2.01e-08	1.83e-07	EVM%20prediction%20Gh_A09G1399	EIN2_ARATH Ethylene-insensitive protein 2 OS=Arabidopsis thaliana GN=EIN2 PE=1 SV=1
evm.TU.Gh_D08G2099	Ethylene	T12h_R	EIN	EIN3	1088.44	939.91	0.21167	up	0.0079104	0.02442	EVM%20prediction%20Gh_D08G2099	EIN3_ARATH Protein ETHYLENE INSENSITIVE 3 OS=Arabidopsis thaliana GN=EIN3 PE=1 SV=1
evm.TU.Gh_A05G0871	Ethylene	T12h_R	EIN	EIN3	1356.26	1095.37	0.30821	up	0.001297	0.0049287	EVM%20prediction%20Gh_A05G0871	EIN3_ARATH Protein ETHYLENE INSENSITIVE 3 OS=Arabidopsis thaliana GN=EIN3 PE=1 SV=1
evm.TU.Gh_D08G0312	Ethylene	T12h_R	EIN	EIN3	422.367	293.822	0.52355	up	2.57e-07	1.99e-06	EVM%20prediction%20Gh_D08G0312	EIN3_ARATH Protein ETHYLENE INSENSITIVE 3 OS=Arabidopsis thaliana GN=EIN3 PE=1 SV=1
evm.TU.Gh_D03G1810	Ethylene	T12h_R	EIN	EIN3	782.831	540.82	0.53355	up	4.38e-10	4.97e-09	EVM%20prediction%20Gh_D03G1810	EIN3_ARATH Protein ETHYLENE INSENSITIVE 3 OS=Arabidopsis thaliana GN=EIN3 PE=1 SV=1
evm.TU.Gh_A13G2005	Ethylene	T12h_R	EIN	EIN3	811.532	528.035	0.62002	up	4.76e-13	7.68e-12	EVM%20prediction%20Gh_A13G2005	EIN3_ARATH Protein ETHYLENE INSENSITIVE 3 OS=Arabidopsis thaliana GN=EIN3 PE=1 SV=1
evm.TU.Gh_A03G2063	Ethylene	T12h_R	EIN	EIN3	509.805	284.853	0.83973	up	1.19e-15	2.49e-14	EVM%20prediction%20Gh_A03G2063	EIN3_ARATH Protein ETHYLENE INSENSITIVE 3 OS=Arabidopsis thaliana GN=EIN3 PE=1 SV=1
evm.TU.Gh_D13G2442	Ethylene	T12h_R	ETO1	ETO1	5.66588	20.3791	-1.8467	down	0.00024328	0.0010885	EVM%20prediction%20Gh_D13G2442	ETO1_ARATH Ethylene-overproduction protein 1 OS=Arabidopsis thaliana GN=ETO1 PE=1 SV=2
evm.TU.Gh_A13G2042	Ethylene	T12h_R	ETO1	ETO1	16.6973	46.8998	-1.49	down	6.45e-06	3.93e-05	EVM%20prediction%20Gh_A13G2042	ETO1_ARATH Ethylene-overproduction protein 1 OS=Arabidopsis thaliana GN=ETO1 PE=1 SV=2
evm.TU.Gh_A03G0223	Ethylene	T12h_R	ETO1	ETO1	455.14	535.812	-0.23542	down	0.011198	0.033087	EVM%20prediction%20Gh_A03G0223	ETO1_ARATH Ethylene-overproduction protein 1 OS=Arabidopsis thaliana GN=ETO1 PE=1 SV=2
evm.TU.Gh_A01G1984	Ethylene	T12h_R	ETO1	ETO1	242.147	169.12	0.51783	up	0.00014038	0.00066112	EVM%20prediction%20Gh_A01G1984	ETO1_ARATH Ethylene-overproduction protein 1 OS=Arabidopsis thaliana GN=ETO1 PE=1 SV=2
evm.TU.Gh_A08G2357	Ethylene	T12h_R	ETO1	ETO1	209.79	99.8379	1.0713	up	2.37e-13	3.96e-12	EVM%20prediction%20Gh_A08G2357	ETO1_ARATH Ethylene-overproduction protein 1 OS=Arabidopsis thaliana GN=ETO1 PE=1 SV=2
evm.TU.Gh_D08G2151	Ethylene	T12h_R	ETO1	ETO1	371.367	163.436	1.1841	up	1.67e-23	6.76e-22	EVM%20prediction%20Gh_D08G2151	ETO1_ARATH Ethylene-overproduction protein 1 OS=Arabidopsis thaliana GN=ETO1 PE=1 SV=2
evm.TU.Gh_D12G1291	Ethylene	T12h_R	ETR	ETR1	319.345	693.459	-1.1187	down	1.49e-16	3.39e-15	EVM%20prediction%20Gh_D12G1291	ETR1_PASED Ethylene receptor OS=Passiflora edulis GN=ETR1 PE=2 SV=1
evm.TU.Gh_A12G1171	Ethylene	T12h_R	ETR	ETR1	493.892	964.914	-0.9662	down	3.51e-31	2.42e-29	EVM%20prediction%20Gh_A12G1171	ETR1_PASED Ethylene receptor OS=Passiflora edulis GN=ETR1 PE=2 SV=1
evm.TU.Gh_D11G1181	Ethylene	T12h_R	ETR	ETR1	1004.45	769.246	0.38489	up	1.15e-06	8e-06	EVM%20prediction%20Gh_D11G1181	ETR1_CUCMN Ethylene receptor 1 OS=Cucumis melo var. cantalupensis GN=ETR1 PE=2 SV=1
evm.TU.Gh_A01G2054	Ethylene	T12h_R	ETR	ETR1	755.364	507.523	0.5737	up	3.67e-11	4.76e-10	EVM%20prediction%20Gh_A01G2054	ETR1_PRUPE Ethylene receptor OS=Prunus persica GN=ETR1 PE=2 SV=1
evm.TU.Gh_D01G2310	Ethylene	T12h_R	ETR	ETR1	667.151	336.816	0.98605	up	5.35e-21	1.78e-19	EVM%20prediction%20Gh_D01G2310	ETR1_PRUPE Ethylene receptor OS=Prunus persica GN=ETR1 PE=2 SV=1
evm.TU.Gh_D09G2169	Ethylene	T12h_R	ETR	ETR2	989.141	1430.67	-0.53244	down	2.22e-12	3.31e-11	EVM%20prediction%20Gh_D09G2169	ETR2_ARATH Ethylene receptor 2 OS=Arabidopsis thaliana GN=ETR2 PE=1 SV=2
evm.TU.Gh_A08G2220	Ethylene	T12h_R	RTE	RTE1	298.918	388.792	-0.37925	down	0.00028284	0.0012465	EVM%20prediction%20Gh_A08G2220	RTE1_ARATH Protein REVERSION-TO-ETHYLENE SENSITIVITY1 OS=Arabidopsis thaliana GN=RTE1 PE=1 SV=1
evm.TU.Gh_A11G2892	Ethylene	T48h_M	EIN	EIN2	2664.74	3298.53	-0.30783	down	8.44e-13	1.14e-10	EVM%20prediction%20Gh_A11G2892	EIN2_ARATH Ethylene-insensitive protein 2 OS=Arabidopsis thaliana GN=EIN2 PE=1 SV=1
evm.TU.Gh_D11G3278	Ethylene	T48h_M	EIN	EIN2	1997.9	2464.94	-0.30307	down	8.53e-11	8.15e-09	EVM%20prediction%20Gh_D11G3278	EIN2_ARATH Ethylene-insensitive protein 2 OS=Arabidopsis thaliana GN=EIN2 PE=1 SV=1
evm.TU.Gh_D08G2099	Ethylene	T48h_M	EIN	EIN3	1746.52	2225.17	-0.34943	down	5.42e-13	7.48e-11	EVM%20prediction%20Gh_D08G2099	EIN3_ARATH Protein ETHYLENE INSENSITIVE 3 OS=Arabidopsis thaliana GN=EIN3 PE=1 SV=1
evm.TU.Gh_D03G1810	Ethylene	T48h_M	EIN	EIN3	1836.89	2330.63	-0.34345	down	6.37e-13	8.74e-11	EVM%20prediction%20Gh_D03G1810	EIN3_ARATH Protein ETHYLENE INSENSITIVE 3 OS=Arabidopsis thaliana GN=EIN3 PE=1 SV=1
evm.TU.Gh_A08G1750	Ethylene	T48h_M	EIN	EIN3	2210.43	2699.45	-0.28834	down	2.11e-10	1.9e-08	EVM%20prediction%20Gh_A08G1750	EIN3_ARATH Protein ETHYLENE INSENSITIVE 3 OS=Arabidopsis thaliana GN=EIN3 PE=1 SV=1
evm.TU.Gh_D05G3883	Ethylene	T48h_M	EIN	EIN3	2079.01	2499.76	-0.26589	down	9.85e-09	6.46e-07	EVM%20prediction%20Gh_D05G3883	EIN3_ARATH Protein ETHYLENE INSENSITIVE 3 OS=Arabidopsis thaliana GN=EIN3 PE=1 SV=1
evm.TU.Gh_A13G2005	Ethylene	T48h_M	EIN	EIN3	1254.97	1487.34	-0.24508	down	6.6e-06	0.00021495	EVM%20prediction%20Gh_A13G2005	EIN3_ARATH Protein ETHYLENE INSENSITIVE 3 OS=Arabidopsis thaliana GN=EIN3 PE=1 SV=1
evm.TU.Gh_D13G2404	Ethylene	T48h_M	EIN	EIN3	1667.68	1975.89	-0.24466	down	4.47e-06	0.00015305	EVM%20prediction%20Gh_D13G2404	EIN3_ARATH Protein ETHYLENE INSENSITIVE 3 OS=Arabidopsis thaliana GN=EIN3 PE=1 SV=1
evm.TU.Gh_A05G0871	Ethylene	T48h_M	EIN	EIN3	2096	2473.88	-0.23914	down	4.69e-06	0.00015963	EVM%20prediction%20Gh_A05G0871	EIN3_ARATH Protein ETHYLENE INSENSITIVE 3 OS=Arabidopsis thaliana GN=EIN3 PE=1 SV=1
evm.TU.Gh_D01G2243	Ethylene	T48h_M	ETO1	ETO1	524.979	616.842	-0.23264	down	0.0034587	0.040273	EVM%20prediction%20Gh_D01G2243	ETO1_ARATH Ethylene-overproduction protein 1 OS=Arabidopsis thaliana GN=ETO1 PE=1 SV=2
evm.TU.Gh_D11G1181	Ethylene	T48h_M	ETR	ETR1	386.309	477.222	-0.3049	down	0.00047785	0.0082467	EVM%20prediction%20Gh_D11G1181	ETR1_CUCMN Ethylene receptor 1 OS=Cucumis melo var. cantalupensis GN=ETR1 PE=2 SV=1
evm.TU.Gh_A11G1025	Ethylene	T48h_M	ETR	ETR1	1258.87	1527.56	-0.2791	down	2.04e-07	9.98e-06	EVM%20prediction%20Gh_A11G1025	ETR1_CUCMN Ethylene receptor 1 OS=Cucumis melo var. cantalupensis GN=ETR1 PE=2 SV=1
evm.TU.Gh_A02G0358	Ethylene	T48h_M	ETR	ETR2	274.58	566.771	-1.0455	down	6.31e-32	5.04e-29	EVM%20prediction%20Gh_A02G0358	ETR2_ARATH Ethylene receptor 2 OS=Arabidopsis thaliana GN=ETR2 PE=1 SV=2
evm.TU.Gh_D09G2169	Ethylene	T48h_M	ETR	ETR2	756.88	1519.37	-1.0053	down	5.29e-65	1.41e-61	EVM%20prediction%20Gh_D09G2169	ETR2_ARATH Ethylene receptor 2 OS=Arabidopsis thaliana GN=ETR2 PE=1 SV=2
evm.TU.Gh_D02G0417	Ethylene	T48h_M	ETR	ETR2	420.703	784.749	-0.89943	down	3.87e-25	2.06e-22	EVM%20prediction%20Gh_D02G0417	ETR2_ARATH Ethylene receptor 2 OS=Arabidopsis thaliana GN=ETR2 PE=1 SV=2
evm.TU.Gh_D08G2586	Ethylene	T48h_M	RTE	RTE1	280.807	594.543	-1.0822	down	2.62e-31	2.02e-28	EVM%20prediction%20Gh_D08G2586	RTE1_ARATH Protein REVERSION-TO-ETHYLENE SENSITIVITY1 OS=Arabidopsis thaliana GN=RTE1 PE=1 SV=1
evm.TU.Gh_D07G0192	Ethylene	T48h_M	RTE	RTE1	238.426	501.787	-1.0735	down	3.47e-22	1.4e-19	EVM%20prediction%20Gh_D07G0192	RTE1_ARATH Protein REVERSION-TO-ETHYLENE SENSITIVITY1 OS=Arabidopsis thaliana GN=RTE1 PE=1 SV=1
evm.TU.Gh_A07G2325	Ethylene	T48h_M	RTE	RTE1	209.885	423.877	-1.0141	down	8.42e-24	3.99e-21	EVM%20prediction%20Gh_A07G2325	RTE1_ARATH Protein REVERSION-TO-ETHYLENE SENSITIVITY1 OS=Arabidopsis thaliana GN=RTE1 PE=1 SV=1
evm.TU.Gh_A08G2220	Ethylene	T48h_M	RTE	RTE1	127.107	215.121	-0.75911	down	7.91e-08	4.22e-06	EVM%20prediction%20Gh_A08G2220	RTE1_ARATH Protein REVERSION-TO-ETHYLENE SENSITIVITY1 OS=Arabidopsis thaliana GN=RTE1 PE=1 SV=1
evm.TU.Gh_A11G2892	Ethylene	T48h_T	EIN	EIN2	2740.19	2357.54	0.21699	up	1.35e-06	4.84e-05	EVM%20prediction%20Gh_A11G2892	EIN2_ARATH Ethylene-insensitive protein 2 OS=Arabidopsis thaliana GN=EIN2 PE=1 SV=1
evm.TU.Gh_A04G0622	Ethylene	T48h_T	EIN	EIN2	2525.26	2121.11	0.25162	up	8.11e-09	4.5e-07	EVM%20prediction%20Gh_A04G0622	EIN2_ARATH Ethylene-insensitive protein 2 OS=Arabidopsis thaliana GN=EIN2 PE=1 SV=1
evm.TU.Gh_D11G3278	Ethylene	T48h_T	EIN	EIN2	1705.06	1405.4	0.27884	up	2.43e-08	1.26e-06	EVM%20prediction%20Gh_D11G3278	EIN2_ARATH Ethylene-insensitive protein 2 OS=Arabidopsis thaliana GN=EIN2 PE=1 SV=1
evm.TU.Gh_A09G1399	Ethylene	T48h_T	EIN	EIN2	1165.41	935.62	0.31685	up	3.53e-08	1.77e-06	EVM%20prediction%20Gh_A09G1399	EIN2_ARATH Ethylene-insensitive protein 2 OS=Arabidopsis thaliana GN=EIN2 PE=1 SV=1
evm.TU.Gh_D04G1080	Ethylene	T48h_T	EIN	EIN2	1777.97	1378.8	0.36682	up	1.72e-13	1.87e-11	EVM%20prediction%20Gh_D04G1080	EIN2_ARATH Ethylene-insensitive protein 2 OS=Arabidopsis thaliana GN=EIN2 PE=1 SV=1
evm.TU.Gh_D09G1403	Ethylene	T48h_T	EIN	EIN2	1397.52	1018.72	0.45612	up	1.01e-16	1.57e-14	EVM%20prediction%20Gh_D09G1403	EIN2_ARATH Ethylene-insensitive protein 2 OS=Arabidopsis thaliana GN=EIN2 PE=1 SV=1
evm.TU.Gh_A08G2357	Ethylene	T48h_T	ETO1	ETO1	4.65451	31.84	-2.7741	down	6.3e-06	0.00019445	EVM%20prediction%20Gh_A08G2357	ETO1_ARATH Ethylene-overproduction protein 1 OS=Arabidopsis thaliana GN=ETO1 PE=1 SV=2
evm.TU.Gh_D08G2151	Ethylene	T48h_T	ETO1	ETO1	18.8538	64.3057	-1.7701	down	2.32e-10	1.65e-08	EVM%20prediction%20Gh_D08G2151	ETO1_ARATH Ethylene-overproduction protein 1 OS=Arabidopsis thaliana GN=ETO1 PE=1 SV=2
evm.TU.Gh_D13G2442	Ethylene	T48h_T	ETO1	ETO1	67.2396	108.116	-0.68519	down	0.000173	0.0035528	EVM%20prediction%20Gh_D13G2442	ETO1_ARATH Ethylene-overproduction protein 1 OS=Arabidopsis thaliana GN=ETO1 PE=1 SV=2
evm.TU.Gh_D08G2586	Ethylene	T48h_T	RTE	RTE1	324.066	451.387	-0.47807	down	5.67e-08	2.73e-06	EVM%20prediction%20Gh_D08G2586	RTE1_ARATH Protein REVERSION-TO-ETHYLENE SENSITIVITY1 OS=Arabidopsis thaliana GN=RTE1 PE=1 SV=1
evm.TU.Gh_Sca006457G01	Ethylene	T72h_M	EIN	EIL3	70.732	114.677	-0.69714	down	0.0022262	0.01694	EVM%20prediction%20Gh_Sca006457G01	EIL3_ARATH ETHYLENE INSENSITIVE 3-like 3 protein OS=Arabidopsis thaliana GN=EIL3 PE=1 SV=1
evm.TU.Gh_D03G0396	Ethylene	T72h_M	EIN	EIL4	34.4198	17.8285	0.94905	up	0.0076236	0.046641	EVM%20prediction%20Gh_D03G0396	EIL4_ARATH Putative ETHYLENE INSENSITIVE 3-like 4 protein OS=Arabidopsis thaliana GN=EIL4 PE=3 SV=1
evm.TU.Gh_A03G2063	Ethylene	T72h_M	EIN	EIN3	437.567	710.601	-0.69953	down	1.52e-18	9.68e-17	EVM%20prediction%20Gh_A03G2063	EIN3_ARATH Protein ETHYLENE INSENSITIVE 3 OS=Arabidopsis thaliana GN=EIN3 PE=1 SV=1
evm.TU.Gh_D08G0312	Ethylene	T72h_M	EIN	EIN3	93.574	131.318	-0.48889	down	0.0030428	0.021904	EVM%20prediction%20Gh_D08G0312	EIN3_ARATH Protein ETHYLENE INSENSITIVE 3 OS=Arabidopsis thaliana GN=EIN3 PE=1 SV=1
evm.TU.Gh_A05G0871	Ethylene	T72h_M	EIN	EIN3	2029.67	2341.52	-0.20619	down	2.84e-05	0.00036683	EVM%20prediction%20Gh_A05G0871	EIN3_ARATH Protein ETHYLENE INSENSITIVE 3 OS=Arabidopsis thaliana GN=EIN3 PE=1 SV=1
evm.TU.Gh_D08G2099	Ethylene	T72h_M	EIN	EIN3	2147.78	2417.65	-0.17075	down	0.00038654	0.0037409	EVM%20prediction%20Gh_D08G2099	EIN3_ARATH Protein ETHYLENE INSENSITIVE 3 OS=Arabidopsis thaliana GN=EIN3 PE=1 SV=1
evm.TU.Gh_D03G1810	Ethylene	T72h_M	EIN	EIN3	2381.49	2675.31	-0.16784	down	0.00033255	0.0032866	EVM%20prediction%20Gh_D03G1810	EIN3_ARATH Protein ETHYLENE INSENSITIVE 3 OS=Arabidopsis thaliana GN=EIN3 PE=1 SV=1
evm.TU.Gh_A12G1171	Ethylene	T72h_M	ETR	ETR1	605.641	825.39	-0.44661	down	4.81e-10	1.38e-08	EVM%20prediction%20Gh_A12G1171	ETR1_PASED Ethylene receptor OS=Passiflora edulis GN=ETR1 PE=2 SV=1
evm.TU.Gh_D11G1181	Ethylene	T72h_M	ETR	ETR1	579.073	746.32	-0.36605	down	7.5e-07	1.34e-05	EVM%20prediction%20Gh_D11G1181	ETR1_CUCMN Ethylene receptor 1 OS=Cucumis melo var. cantalupensis GN=ETR1 PE=2 SV=1
evm.TU.Gh_D12G1291	Ethylene	T72h_M	ETR	ETR1	1020.16	1176.81	-0.20608	down	0.0032527	0.023158	EVM%20prediction%20Gh_D12G1291	ETR1_PASED Ethylene receptor OS=Passiflora edulis GN=ETR1 PE=2 SV=1
evm.TU.Gh_A02G0358	Ethylene	T72h_M	ETR	ETR2	171.156	325.909	-0.92915	down	7.39e-16	3.86e-14	EVM%20prediction%20Gh_A02G0358	ETR2_ARATH Ethylene receptor 2 OS=Arabidopsis thaliana GN=ETR2 PE=1 SV=2
evm.TU.Gh_D02G0417	Ethylene	T72h_M	ETR	ETR2	239.945	369.631	-0.62338	down	2.79e-09	7.27e-08	EVM%20prediction%20Gh_D02G0417	ETR2_ARATH Ethylene receptor 2 OS=Arabidopsis thaliana GN=ETR2 PE=1 SV=2
evm.TU.Gh_D09G2169	Ethylene	T72h_M	ETR	ETR2	1284.49	1691.79	-0.39736	down	6.54e-13	2.59e-11	EVM%20prediction%20Gh_D09G2169	ETR2_ARATH Ethylene receptor 2 OS=Arabidopsis thaliana GN=ETR2 PE=1 SV=2
evm.TU.Gh_A07G2325	Ethylene	T72h_M	RTE	RTE1	176.652	286.921	-0.69974	down	3.3e-09	8.54e-08	EVM%20prediction%20Gh_A07G2325	RTE1_ARATH Protein REVERSION-TO-ETHYLENE SENSITIVITY1 OS=Arabidopsis thaliana GN=RTE1 PE=1 SV=1
evm.TU.Gh_A08G2220	Ethylene	T72h_M	RTE	RTE1	106.785	156.994	-0.556	down	0.00032014	0.0031775	EVM%20prediction%20Gh_A08G2220	RTE1_ARATH Protein REVERSION-TO-ETHYLENE SENSITIVITY1 OS=Arabidopsis thaliana GN=RTE1 PE=1 SV=1
evm.TU.Gh_D07G0192	Ethylene	T72h_M	RTE	RTE1	243.022	344.635	-0.50398	down	1.62e-06	2.73e-05	EVM%20prediction%20Gh_D07G0192	RTE1_ARATH Protein REVERSION-TO-ETHYLENE SENSITIVITY1 OS=Arabidopsis thaliana GN=RTE1 PE=1 SV=1
evm.TU.Gh_D08G2586	Ethylene	T72h_M	RTE	RTE1	294.034	412.229	-0.48746	down	6.42e-07	1.16e-05	EVM%20prediction%20Gh_D08G2586	RTE1_ARATH Protein REVERSION-TO-ETHYLENE SENSITIVITY1 OS=Arabidopsis thaliana GN=RTE1 PE=1 SV=1
evm.TU.Gh_A04G0622	Ethylene	T72h_T	EIN	EIN2	2333.45	2136.14	0.12746	up	0.0038582	0.025695	EVM%20prediction%20Gh_A04G0622	EIN2_ARATH Ethylene-insensitive protein 2 OS=Arabidopsis thaliana GN=EIN2 PE=1 SV=1
evm.TU.Gh_A11G2892	Ethylene	T72h_T	EIN	EIN2	2632.7	2381.94	0.14441	up	0.00066464	0.0057831	EVM%20prediction%20Gh_A11G2892	EIN2_ARATH Ethylene-insensitive protein 2 OS=Arabidopsis thaliana GN=EIN2 PE=1 SV=1
evm.TU.Gh_D04G1080	Ethylene	T72h_T	EIN	EIN2	1753.36	1523.75	0.20249	up	0.00033742	0.0032087	EVM%20prediction%20Gh_D04G1080	EIN2_ARATH Ethylene-insensitive protein 2 OS=Arabidopsis thaliana GN=EIN2 PE=1 SV=1
evm.TU.Gh_D11G3278	Ethylene	T72h_T	EIN	EIN2	1740.39	1448.65	0.2647	up	1.12e-07	2.26e-06	EVM%20prediction%20Gh_D11G3278	EIN2_ARATH Ethylene-insensitive protein 2 OS=Arabidopsis thaliana GN=EIN2 PE=1 SV=1
evm.TU.Gh_D09G1403	Ethylene	T72h_T	EIN	EIN2	1258.68	1044.68	0.26885	up	1.31e-06	2.19e-05	EVM%20prediction%20Gh_D09G1403	EIN2_ARATH Ethylene-insensitive protein 2 OS=Arabidopsis thaliana GN=EIN2 PE=1 SV=1
evm.TU.Gh_A03G2063	Ethylene	T72h_T	EIN	EIN3	223.478	330.483	-0.56444	down	1.91e-05	0.0002526	EVM%20prediction%20Gh_A03G2063	EIN3_ARATH Protein ETHYLENE INSENSITIVE 3 OS=Arabidopsis thaliana GN=EIN3 PE=1 SV=1
evm.TU.Gh_A08G1750	Ethylene	T72h_T	EIN	EIN3	2268.89	1989.51	0.18957	up	3.97e-05	0.00048562	EVM%20prediction%20Gh_A08G1750	EIN3_ARATH Protein ETHYLENE INSENSITIVE 3 OS=Arabidopsis thaliana GN=EIN3 PE=1 SV=1
evm.TU.Gh_D05G3883	Ethylene	T72h_T	EIN	EIN3	1925.76	1518.98	0.34232	up	7.34e-13	2.95e-11	EVM%20prediction%20Gh_D05G3883	EIN3_ARATH Protein ETHYLENE INSENSITIVE 3 OS=Arabidopsis thaliana GN=EIN3 PE=1 SV=1
evm.TU.Gh_D08G2151	Ethylene	T72h_T	ETO1	ETO1	8.02711	27.402	-1.7713	down	5.62e-05	0.00066437	EVM%20prediction%20Gh_D08G2151	ETO1_ARATH Ethylene-overproduction protein 1 OS=Arabidopsis thaliana GN=ETO1 PE=1 SV=2
evm.TU.Gh_A01G1984	Ethylene	T72h_T	ETO1	ETO1	284.987	345.111	-0.27616	down	0.0064161	0.03902	EVM%20prediction%20Gh_A01G1984	ETO1_ARATH Ethylene-overproduction protein 1 OS=Arabidopsis thaliana GN=ETO1 PE=1 SV=2
evm.TU.Gh_D11G1281	GA	T12h_R	CPS	KSA	5.43809	14.5149	-1.4164	down	0.016527	0.046299	EVM%20prediction%20Gh_D11G1281	KSA_PEA Ent-copalyl diphosphate synthase, chloroplastic OS=Pisum sativum PE=2 SV=1
evm.TU.Gh_D06G0560	GA	T12h_R	DELLA	GAI	38.1877	136.063	-1.8331	down	4.06e-21	1.38e-19	EVM%20prediction%20Gh_D06G0560	GAI_ARATH DELLA protein GAI OS=Arabidopsis thaliana GN=GAI PE=1 SV=1
evm.TU.Gh_A06G0504	GA	T12h_R	DELLA	GAI	79.1428	206.518	-1.3837	down	5.03e-18	1.31e-16	EVM%20prediction%20Gh_A06G0504	GAI_ARATH DELLA protein GAI OS=Arabidopsis thaliana GN=GAI PE=1 SV=1
evm.TU.Gh_A07G0717	GA	T12h_R	DELLA	GAI	958.059	1498.91	0.64573	up	1.37e-16	3.11e-15	EVM%20prediction%20Gh_A07G0717	GAI_GOSHI DELLA protein GAI OS=Gossypium hirsutum GN=GAI PE=2 SV=1
evm.TU.Gh_D07G0779	GA	T12h_R	DELLA	GAI	768.193	1125.72	0.55131	up	5.4e-13	8.63e-12	EVM%20prediction%20Gh_D07G0779	GAI_GOSHI DELLA protein GAI OS=Gossypium hirsutum GN=GAI PE=2 SV=1
evm.TU.Gh_D01G1446	GA	T12h_R	DELLA	GAIPB	718.538	1061.11	0.56244	up	5.13e-11	6.53e-10	EVM%20prediction%20Gh_D01G1446	GAIPB_CUCMA DELLA protein GAIP-B OS=Cucurbita maxima GN=GAIPB PE=2 SV=1
evm.TU.Gh_A01G1242	GA	T12h_R	DELLA	GAIPB	820.003	1196.02	0.54454	up	3.15e-12	4.61e-11	EVM%20prediction%20Gh_A01G1242	GAIPB_CUCMA DELLA protein GAIP-B OS=Cucurbita maxima GN=GAIPB PE=2 SV=1
evm.TU.Gh_D03G1706	GA	T12h_R	GA20OX	GAO1A	21.1474	43.4052	-1.0374	down	0.0004492	0.0018947	EVM%20prediction%20Gh_D03G1706	GAO1A_WHEAT Gibberellin 20 oxidase 1-A OS=Triticum aestivum GN=GA20ox1A PE=2 SV=1
evm.TU.Gh_D10G0688	GA	T12h_R	GA20OX	GAO1B	81.0728	127.9	-0.65772	down	0.00013444	0.00063551	EVM%20prediction%20Gh_D10G0688	GAO1B_WHEAT Gibberellin 20 oxidase 1-B OS=Triticum aestivum GN=GA20ox1B PE=2 SV=1
evm.TU.Gh_D07G1454	GA	T12h_R	GA20OX	GAOX1	70.1824	38.9804	0.84836	up	0.00016463	0.00076482	EVM%20prediction%20Gh_D07G1454	GAOX1_ARATH Gibberellin 20 oxidase 1 OS=Arabidopsis thaliana GN=GA20OX1 PE=2 SV=2
evm.TU.Gh_D09G0434	GA	T12h_R	GA20OX	GAOX2	112.233	75.1118	0.57938	up	0.0014282	0.0053742	EVM%20prediction%20Gh_D09G0434	GAOX2_ARATH Gibberellin 20 oxidase 2 OS=Arabidopsis thaliana GN=GA20OX2 PE=2 SV=1
evm.TU.Gh_D13G1609	GA	T12h_R	GA2OX	G2OX1	173.153	71.002	1.2861	up	2.54e-15	5.16e-14	EVM%20prediction%20Gh_D13G1609	G2OX1_PEA Gibberellin 2-beta-dioxygenase 1 OS=Pisum sativum GN=GA2OX1 PE=1 SV=1
evm.TU.Gh_A13G1308	GA	T12h_R	GA2OX	G2OX1	294.751	102.686	1.5213	up	1.41e-29	8.69e-28	EVM%20prediction%20Gh_A13G1308	G2OX1_PEA Gibberellin 2-beta-dioxygenase 1 OS=Pisum sativum GN=GA2OX1 PE=1 SV=1
evm.TU.Gh_A10G0699	GA	T12h_R	GA2OX	G2OX2	5.88048	26.6815	-2.1818	down	2.09e-05	0.00011625	EVM%20prediction%20Gh_A10G0699	G2OX2_ARATH Gibberellin 2-beta-dioxygenase 2 OS=Arabidopsis thaliana GN=GA2OX2 PE=2 SV=1
evm.TU.Gh_A08G0353	GA	T12h_R	GA2OX	G2OX2	18.4404	8.08072	1.1903	up	0.012392	0.036135	EVM%20prediction%20Gh_A08G0353	G2OX2_PEA Gibberellin 2-beta-dioxygenase 2 OS=Pisum sativum GN=GA2OX2 PE=2 SV=1
evm.TU.Gh_D13G2158	GA	T12h_R	GA2OX	G2OX8	24.5315	69.8175	-1.509	down	5.33e-09	5.26e-08	EVM%20prediction%20Gh_D13G2158	G2OX8_ARATH Gibberellin 2-beta-dioxygenase 8 OS=Arabidopsis thaliana GN=GA2OX8 PE=1 SV=2
evm.TU.Gh_D13G2157	GA	T12h_R	GA2OX	G2OX8	1163.05	722.707	0.68642	up	7.97e-19	2.21e-17	EVM%20prediction%20Gh_D13G2157	G2OX8_ARATH Gibberellin 2-beta-dioxygenase 8 OS=Arabidopsis thaliana GN=GA2OX8 PE=1 SV=2
evm.TU.Gh_D06G2009	GA	T12h_R	GA3OX	G3OX1	413.649	577.878	-0.48236	down	1.95e-07	1.54e-06	EVM%20prediction%20Gh_D06G2009	G3OX1_ARATH Gibberellin 3-beta-dioxygenase 1 OS=Arabidopsis thaliana GN=GA3OX1 PE=1 SV=2
evm.TU.Gh_A10G0571	GA	T12h_R	GA3OX	G3OX4	8.30583	34.8243	-2.0679	down	1.69e-07	1.34e-06	EVM%20prediction%20Gh_A10G0571	G3OX4_ARATH Gibberellin 3-beta-dioxygenase 4 OS=Arabidopsis thaliana GN=GA3OX4 PE=1 SV=1
evm.TU.Gh_D13G2156	GA	T12h_R	GA3OX	G3OX4	93.6079	175.192	-0.90424	down	4.35e-09	4.34e-08	EVM%20prediction%20Gh_D13G2156	G3OX4_ARATH Gibberellin 3-beta-dioxygenase 4 OS=Arabidopsis thaliana GN=GA3OX4 PE=1 SV=1
evm.TU.Gh_A13G1792	GA	T12h_R	GA3OX	G3OX4	27.7608	11.5977	1.2592	up	0.0011313	0.0043596	EVM%20prediction%20Gh_A13G1792	G3OX4_ARATH Gibberellin 3-beta-dioxygenase 4 OS=Arabidopsis thaliana GN=GA3OX4 PE=1 SV=1
evm.TU.Gh_A09G0153	GA	T12h_R	GASA	GASA4	1854.74	5535.48	-1.5775	down	3.22e-133	1.53e-129	EVM%20prediction%20Gh_A09G0153	GASA4_ARATH Gibberellin-regulated protein 4 OS=Arabidopsis thaliana GN=GASA4 PE=1 SV=2
evm.TU.Gh_D09G0145	GA	T12h_R	GASA	GASA4	3375.01	9543.37	-1.4996	down	1.02e-131	4.51e-128	EVM%20prediction%20Gh_D09G0145	GASA4_ARATH Gibberellin-regulated protein 4 OS=Arabidopsis thaliana GN=GASA4 PE=1 SV=2
evm.TU.Gh_A07G1999	GA	T12h_R	GASA	GASAE	3014.59	6059.68	-1.0073	down	1.52e-15	3.15e-14	EVM%20prediction%20Gh_A07G1999	GASAE_ARATH Gibberellin-regulated protein 14 OS=Arabidopsis thaliana GN=GASA14 PE=1 SV=1
evm.TU.Gh_D07G2220	GA	T12h_R	GASA	GASAE	5256.54	8492.02	-0.69199	down	3.89e-14	7.1e-13	EVM%20prediction%20Gh_D07G2220	GASAE_ARATH Gibberellin-regulated protein 14 OS=Arabidopsis thaliana GN=GASA14 PE=1 SV=1
evm.TU.Gh_D08G1981	GA	T12h_R	GID1	GID1B	26.4043	12.8139	-1.0431	down	0.006048	0.019333	EVM%20prediction%20Gh_D08G1981	GID1B_ARATH Gibberellin receptor GID1B OS=Arabidopsis thaliana GN=GID1B PE=1 SV=1
evm.TU.Gh_D11G1242	GA	T12h_R	GID1	GID1B	166.764	73.4129	1.1837	up	5e-13	8.05e-12	EVM%20prediction%20Gh_D11G1242	GID1B_ARATH Gibberellin receptor GID1B OS=Arabidopsis thaliana GN=GID1B PE=1 SV=1
evm.TU.Gh_A12G0052	GA	T12h_R	GID1	GID1B	1432.41	628.839	1.1877	up	2.41e-54	5.5e-52	EVM%20prediction%20Gh_A12G0052	GID1B_ARATH Gibberellin receptor GID1B OS=Arabidopsis thaliana GN=GID1B PE=1 SV=1
evm.TU.Gh_A08G1649	GA	T12h_R	GID1	GID1B	50.8976	21.6252	-1.2349	down	2.03e-05	0.00011291	EVM%20prediction%20Gh_A08G1649	GID1B_ARATH Gibberellin receptor GID1B OS=Arabidopsis thaliana GN=GID1B PE=1 SV=1
evm.TU.Gh_A11G1091	GA	T12h_R	GID1	GID1B	868.978	338.993	1.3581	up	3.04e-52	6.14e-50	EVM%20prediction%20Gh_A11G1091	GID1B_ARATH Gibberellin receptor GID1B OS=Arabidopsis thaliana GN=GID1B PE=1 SV=1
evm.TU.Gh_D12G0066	GA	T12h_R	GID1	GID1B	1073.04	368.3	1.5427	up	3.09e-72	1.5e-69	EVM%20prediction%20Gh_D12G0066	GID1B_ARATH Gibberellin receptor GID1B OS=Arabidopsis thaliana GN=GID1B PE=1 SV=1
evm.TU.Gh_D08G2254	GA	T12h_R	GID1	GID1C	152.113	195.253	-0.3602	down	0.0074607	0.023215	EVM%20prediction%20Gh_D08G2254	GID1C_ARATH Gibberellin receptor GID1C OS=Arabidopsis thaliana GN=GID1C PE=1 SV=1
evm.TU.Gh_A11G2361	GA	T12h_R	GID1	GID1C	443.529	307.417	-0.52883	down	0.00018864	0.00086488	EVM%20prediction%20Gh_A11G2361	GID1C_ARATH Gibberellin receptor GID1C OS=Arabidopsis thaliana GN=GID1C PE=1 SV=1
evm.TU.Gh_D13G1846	GA	T12h_R	GID1	GID1C	266.396	172.589	-0.62623	down	4.27e-07	3.17e-06	EVM%20prediction%20Gh_D13G1846	GID1C_ARATH Gibberellin receptor GID1C OS=Arabidopsis thaliana GN=GID1C PE=1 SV=1
evm.TU.Gh_A04G0196	GA	T12h_R	GRAS	CIGR1	203.823	131.765	0.62935	up	5.1e-06	3.16e-05	EVM%20prediction%20Gh_A04G0196	CIGR1_ORYSJ Chitin-inducible gibberellin-responsive protein 1 OS=Oryza sativa subsp. japonica GN=CIGR1 PE=2 SV=1
evm.TU.Gh_D05G3509	GA	T12h_R	GRAS	CIGR1	58.881	30.746	0.9374	up	0.00023015	0.0010358	EVM%20prediction%20Gh_D05G3509	CIGR1_ORYSJ Chitin-inducible gibberellin-responsive protein 1 OS=Oryza sativa subsp. japonica GN=CIGR1 PE=2 SV=1
evm.TU.Gh_D01G0564	GA	T12h_R	GRAS	CIGR1	155.088	55.9341	1.4713	up	6.69e-17	1.57e-15	EVM%20prediction%20Gh_D01G0564	CIGR1_ORYSJ Chitin-inducible gibberellin-responsive protein 1 OS=Oryza sativa subsp. japonica GN=CIGR1 PE=2 SV=1
evm.TU.Gh_A01G0556	GA	T12h_R	GRAS	CIGR1	152.962	52.3555	1.5468	up	3.22e-18	8.52e-17	EVM%20prediction%20Gh_A01G0556	CIGR1_ORYSJ Chitin-inducible gibberellin-responsive protein 1 OS=Oryza sativa subsp. japonica GN=CIGR1 PE=2 SV=1
evm.TU.Gh_A13G1206	GA	T12h_R	GRAS	CIGR1	11.659	3.88644	1.5849	up	0.014999	0.042628	EVM%20prediction%20Gh_A13G1206	CIGR1_ORYSJ Chitin-inducible gibberellin-responsive protein 1 OS=Oryza sativa subsp. japonica GN=CIGR1 PE=2 SV=1
evm.TU.Gh_D06G0560	GA	T48h_M	DELLA	GAI	279.234	506.852	-0.86009	down	3.67e-21	1.36e-18	EVM%20prediction%20Gh_D06G0560	GAI_ARATH DELLA protein GAI OS=Arabidopsis thaliana GN=GAI PE=1 SV=1
evm.TU.Gh_A06G0504	GA	T48h_M	DELLA	GAI	399.552	562.633	0.49381	up	1.97e-09	1.47e-07	EVM%20prediction%20Gh_A06G0504	GAI_ARATH DELLA protein GAI OS=Arabidopsis thaliana GN=GAI PE=1 SV=1
evm.TU.Gh_A07G0717	GA	T48h_M	DELLA	GAI	3193.88	4006.9	0.32718	up	2.12e-15	4.05e-13	EVM%20prediction%20Gh_A07G0717	GAI_GOSHI DELLA protein GAI OS=Gossypium hirsutum GN=GAI PE=2 SV=1
evm.TU.Gh_D07G0779	GA	T48h_M	DELLA	GAI	3100.44	3678.01	0.24645	up	3.41e-09	2.42e-07	EVM%20prediction%20Gh_D07G0779	GAI_GOSHI DELLA protein GAI OS=Gossypium hirsutum GN=GAI PE=2 SV=1
evm.TU.Gh_A05G0135	GA	T48h_M	DELLA	GAI	915.6	1072.44	0.22811	up	0.00020352	0.0040681	EVM%20prediction%20Gh_A05G0135	GAI_ARATH DELLA protein GAI OS=Arabidopsis thaliana GN=GAI PE=1 SV=1
evm.TU.Gh_A01G1242	GA	T48h_M	DELLA	GAIPB	1620.86	2179.51	0.42724	up	2.54e-18	7.16e-16	EVM%20prediction%20Gh_A01G1242	GAIPB_CUCMA DELLA protein GAIP-B OS=Cucurbita maxima GN=GAIPB PE=2 SV=1
evm.TU.Gh_D01G1446	GA	T48h_M	DELLA	GAIPB	1252.56	1633.16	0.38278	up	1.07e-10	1.01e-08	EVM%20prediction%20Gh_D01G1446	GAIPB_CUCMA DELLA protein GAIP-B OS=Cucurbita maxima GN=GAIPB PE=2 SV=1
evm.TU.Gh_A09G2173	GA	T48h_M	DELLA	RGA2	114.528	154.735	0.43409	up	0.0037335	0.042579	EVM%20prediction%20Gh_A09G2173	RGA2_BRACM DELLA protein RGA2 OS=Brassica campestris GN=RGA2 PE=3 SV=1
evm.TU.Gh_D10G0688	GA	T48h_M	GA20OX	GAO1B	252.883	200.216	-0.33691	down	0.0036079	0.041511	EVM%20prediction%20Gh_D10G0688	GAO1B_WHEAT Gibberellin 20 oxidase 1-B OS=Triticum aestivum GN=GA20ox1B PE=2 SV=1
evm.TU.Gh_D09G0434	GA	T48h_M	GA20OX	GAOX2	53.761	24.8405	1.1139	up	7.72e-05	0.0017963	EVM%20prediction%20Gh_D09G0434	GAOX2_ARATH Gibberellin 20 oxidase 2 OS=Arabidopsis thaliana GN=GA20OX2 PE=2 SV=1
evm.TU.Gh_A01G0237	GA	T48h_M	GA2OX	G2OX2	57.3069	34.7577	0.72138	up	0.0043888	0.047982	EVM%20prediction%20Gh_A01G0237	G2OX2_PEA Gibberellin 2-beta-dioxygenase 2 OS=Pisum sativum GN=GA2OX2 PE=2 SV=1
evm.TU.Gh_A13G2343	GA	T48h_M	GA2OX	G2OX8	808.623	1046.66	-0.37225	down	0.0016725	0.022671	EVM%20prediction%20Gh_A13G2343	G2OX8_ARATH Gibberellin 2-beta-dioxygenase 8 OS=Arabidopsis thaliana GN=GA2OX8 PE=1 SV=2
evm.TU.Gh_D13G2157	GA	T48h_M	GA2OX	G2OX8	1219.3	1563.06	-0.35832	down	3.23e-07	1.49e-05	EVM%20prediction%20Gh_D13G2157	G2OX8_ARATH Gibberellin 2-beta-dioxygenase 8 OS=Arabidopsis thaliana GN=GA2OX8 PE=1 SV=2
evm.TU.Gh_D11G0214	GA	T48h_M	GA3OX	G3OX1	44.8749	95.0101	-1.0822	down	2.05e-07	1e-05	EVM%20prediction%20Gh_D11G0214	G3OX1_ARATH Gibberellin 3-beta-dioxygenase 1 OS=Arabidopsis thaliana GN=GA3OX1 PE=1 SV=2
evm.TU.Gh_A13G1792	GA	T48h_M	GA3OX	G3OX4	263.865	392.074	-0.57133	down	5.88e-09	4.01e-07	EVM%20prediction%20Gh_A13G1792	G3OX4_ARATH Gibberellin 3-beta-dioxygenase 4 OS=Arabidopsis thaliana GN=GA3OX4 PE=1 SV=1
evm.TU.Gh_Sca008656G01	GA	T48h_M	GA3OX	G3OX4	258.386	342.167	-0.40517	down	8.26e-05	0.0019025	EVM%20prediction%20Gh_Sca008656G01	G3OX4_ARATH Gibberellin 3-beta-dioxygenase 4 OS=Arabidopsis thaliana GN=GA3OX4 PE=1 SV=1
evm.TU.Gh_D07G1858	GA	T48h_M	GA3OX	G3OX4	1142.61	1458.82	-0.35247	down	3.02e-07	1.41e-05	EVM%20prediction%20Gh_D07G1858	G3OX4_ARATH Gibberellin 3-beta-dioxygenase 4 OS=Arabidopsis thaliana GN=GA3OX4 PE=1 SV=1
evm.TU.Gh_D04G0443	GA	T48h_M	GASA	GASA4	192.498	112.435	0.77575	up	3.73e-08	2.15e-06	EVM%20prediction%20Gh_D04G0443	GASA4_ARATH Gibberellin-regulated protein 4 OS=Arabidopsis thaliana GN=GASA4 PE=1 SV=2
evm.TU.Gh_A07G1999	GA	T48h_M	GASA	GASAE	2464.68	2069.51	0.25211	up	2.04e-05	0.000572	EVM%20prediction%20Gh_A07G1999	GASAE_ARATH Gibberellin-regulated protein 14 OS=Arabidopsis thaliana GN=GASA14 PE=1 SV=1
evm.TU.Gh_A12G0052	GA	T48h_M	GID1	GID1B	112.632	168.769	-0.58343	down	6.57e-05	0.0015644	EVM%20prediction%20Gh_A12G0052	GID1B_ARATH Gibberellin receptor GID1B OS=Arabidopsis thaliana GN=GID1B PE=1 SV=1
evm.TU.Gh_D11G1242	GA	T48h_M	GID1	GID1B	227.213	290.616	-0.35507	down	0.0012674	0.018239	EVM%20prediction%20Gh_D11G1242	GID1B_ARATH Gibberellin receptor GID1B OS=Arabidopsis thaliana GN=GID1B PE=1 SV=1
evm.TU.Gh_A13G1517	GA	T48h_M	GID1	GID1C	54.764	119.157	-1.1216	down	2.77e-09	2.02e-07	EVM%20prediction%20Gh_A13G1517	GID1C_ARATH Gibberellin receptor GID1C OS=Arabidopsis thaliana GN=GID1C PE=1 SV=1
evm.TU.Gh_D13G1846	GA	T48h_M	GID1	GID1C	102.574	180.482	-0.81519	down	2.75e-08	1.63e-06	EVM%20prediction%20Gh_D13G1846	GID1C_ARATH Gibberellin receptor GID1C OS=Arabidopsis thaliana GN=GID1C PE=1 SV=1
evm.TU.Gh_A08G1889	GA	T48h_M	GID1	GID1C	352.12	530.192	-0.59045	down	5.67e-12	6.74e-10	EVM%20prediction%20Gh_A08G1889	GID1C_ARATH Gibberellin receptor GID1C OS=Arabidopsis thaliana GN=GID1C PE=1 SV=1
evm.TU.Gh_A13G1518	GA	T48h_M	GID1	GID1C	102.365	140.288	-0.45467	down	0.0037588	0.042784	EVM%20prediction%20Gh_A13G1518	GID1C_ARATH Gibberellin receptor GID1C OS=Arabidopsis thaliana GN=GID1C PE=1 SV=1
evm.TU.Gh_D08G2254	GA	T48h_M	GID1	GID1C	315.887	383.358	-0.27929	down	0.0033198	0.038924	EVM%20prediction%20Gh_D08G2254	GID1C_ARATH Gibberellin receptor GID1C OS=Arabidopsis thaliana GN=GID1C PE=1 SV=1
evm.TU.Gh_A04G0196	GA	T48h_M	GRAS	CIGR1	495.767	311.721	0.6694	up	1.01e-13	1.58e-11	EVM%20prediction%20Gh_A04G0196	CIGR1_ORYSJ Chitin-inducible gibberellin-responsive protein 1 OS=Oryza sativa subsp. japonica GN=CIGR1 PE=2 SV=1
evm.TU.Gh_D05G3509	GA	T48h_M	GRAS	CIGR1	140.742	48.3547	1.5413	up	6.72e-17	1.59e-14	EVM%20prediction%20Gh_D05G3509	CIGR1_ORYSJ Chitin-inducible gibberellin-responsive protein 1 OS=Oryza sativa subsp. japonica GN=CIGR1 PE=2 SV=1
evm.TU.Gh_A07G0717	GA	T48h_T	DELLA	GAI	2196.85	1937.57	0.18119	up	5.71e-05	0.0013569	EVM%20prediction%20Gh_A07G0717	GAI_GOSHI DELLA protein GAI OS=Gossypium hirsutum GN=GAI PE=2 SV=1
evm.TU.Gh_D07G0779	GA	T48h_T	DELLA	GAI	2221.43	1918.34	0.21163	up	4.93e-06	0.00015609	EVM%20prediction%20Gh_D07G0779	GAI_GOSHI DELLA protein GAI OS=Gossypium hirsutum GN=GAI PE=2 SV=1
evm.TU.Gh_D05G0197	GA	T48h_T	DELLA	GAI	225.101	163.731	0.45924	up	0.00047309	0.0084288	EVM%20prediction%20Gh_D05G0197	GAI_ARATH DELLA protein GAI OS=Arabidopsis thaliana GN=GAI PE=1 SV=1
evm.TU.Gh_D01G1446	GA	T48h_T	DELLA	GAIPB	2074.98	1581.39	0.39191	up	9.01e-17	1.41e-14	EVM%20prediction%20Gh_D01G1446	GAIPB_CUCMA DELLA protein GAIP-B OS=Cucurbita maxima GN=GAIPB PE=2 SV=1
evm.TU.Gh_A01G1242	GA	T48h_T	DELLA	GAIPB	2289.23	1739.63	0.39608	up	5.78e-18	9.89e-16	EVM%20prediction%20Gh_A01G1242	GAIPB_CUCMA DELLA protein GAIP-B OS=Cucurbita maxima GN=GAIPB PE=2 SV=1
evm.TU.Gh_D01G0300	GA	T48h_T	GA2OX	G2OX1	62.1783	121.25	-0.96351	down	5.22e-08	2.53e-06	EVM%20prediction%20Gh_D01G0300	G2OX1_PEA Gibberellin 2-beta-dioxygenase 1 OS=Pisum sativum GN=GA2OX1 PE=1 SV=1
evm.TU.Gh_D13G1609	GA	T48h_T	GA2OX	G2OX1	426.965	724.465	-0.7628	down	2.65e-24	8.05e-22	EVM%20prediction%20Gh_D13G1609	G2OX1_PEA Gibberellin 2-beta-dioxygenase 1 OS=Pisum sativum GN=GA2OX1 PE=1 SV=1
evm.TU.Gh_A13G1308	GA	T48h_T	GA2OX	G2OX1	580.37	970.923	-0.74238	down	4.69e-29	1.97e-26	EVM%20prediction%20Gh_A13G1308	G2OX1_PEA Gibberellin 2-beta-dioxygenase 1 OS=Pisum sativum GN=GA2OX1 PE=1 SV=1
evm.TU.Gh_A10G0699	GA	T48h_T	GA2OX	G2OX2	327.201	244.575	0.4199	up	0.00090949	0.014468	EVM%20prediction%20Gh_A10G0699	G2OX2_ARATH Gibberellin 2-beta-dioxygenase 2 OS=Arabidopsis thaliana GN=GA2OX2 PE=2 SV=1
evm.TU.Gh_D13G2158	GA	T48h_T	GA2OX	G2OX8	1084.56	1376.1	-0.34347	down	1.29e-07	5.74e-06	EVM%20prediction%20Gh_D13G2158	G2OX8_ARATH Gibberellin 2-beta-dioxygenase 8 OS=Arabidopsis thaliana GN=GA2OX8 PE=1 SV=2
evm.TU.Gh_D13G2157	GA	T48h_T	GA2OX	G2OX8	2094.17	2294.86	-0.13203	down	0.002783	0.036141	EVM%20prediction%20Gh_D13G2157	G2OX8_ARATH Gibberellin 2-beta-dioxygenase 8 OS=Arabidopsis thaliana GN=GA2OX8 PE=1 SV=2
evm.TU.Gh_A13G1788	GA	T48h_T	GA3OX	G3OX3	89.0542	154.508	-0.79493	down	2.07e-07	8.84e-06	EVM%20prediction%20Gh_A13G1788	G3OX3_ARATH Gibberellin 3-beta-dioxygenase 3 OS=Arabidopsis thaliana GN=GA3OX3 PE=2 SV=1
evm.TU.Gh_A10G0571	GA	T48h_T	GA3OX	G3OX4	35.5849	62.5834	-0.81452	down	0.00064814	0.010916	EVM%20prediction%20Gh_A10G0571	G3OX4_ARATH Gibberellin 3-beta-dioxygenase 4 OS=Arabidopsis thaliana GN=GA3OX4 PE=1 SV=1
evm.TU.Gh_D10G0689	GA	T48h_T	GA3OX	G3OX4	422.03	709.051	-0.74854	down	1.53e-12	1.47e-10	EVM%20prediction%20Gh_D10G0689	G3OX4_ARATH Gibberellin 3-beta-dioxygenase 4 OS=Arabidopsis thaliana GN=GA3OX4 PE=1 SV=1
evm.TU.Gh_D13G2154	GA	T48h_T	GA3OX	G3OX4	104.943	162.911	-0.63448	down	1.25e-05	0.00035368	EVM%20prediction%20Gh_D13G2154	G3OX4_ARATH Gibberellin 3-beta-dioxygenase 4 OS=Arabidopsis thaliana GN=GA3OX4 PE=1 SV=1
evm.TU.Gh_A04G0228	GA	T48h_T	GA3OX	G3OX4	175.119	250.005	-0.51361	down	2.44e-05	0.00063954	EVM%20prediction%20Gh_A04G0228	G3OX4_ARATH Gibberellin 3-beta-dioxygenase 4 OS=Arabidopsis thaliana GN=GA3OX4 PE=1 SV=1
evm.TU.Gh_A09G0153	GA	T48h_T	GASA	GASA4	6564.39	6037.17	0.12079	up	0.00036351	0.0067337	EVM%20prediction%20Gh_A09G0153	GASA4_ARATH Gibberellin-regulated protein 4 OS=Arabidopsis thaliana GN=GASA4 PE=1 SV=2
evm.TU.Gh_D09G0145	GA	T48h_T	GASA	GASA4	8642.97	7943.4	0.12177	up	0.0003386	0.0063401	EVM%20prediction%20Gh_D09G0145	GASA4_ARATH Gibberellin-regulated protein 4 OS=Arabidopsis thaliana GN=GASA4 PE=1 SV=2
evm.TU.Gh_D12G0066	GA	T48h_T	GID1	GID1B	77.5005	246.046	-1.6666	down	2.85e-21	6.73e-19	EVM%20prediction%20Gh_D12G0066	GID1B_ARATH Gibberellin receptor GID1B OS=Arabidopsis thaliana GN=GID1B PE=1 SV=1
evm.TU.Gh_A12G0052	GA	T48h_T	GID1	GID1B	229.755	487.147	-1.0843	down	1.76e-31	8.43e-29	EVM%20prediction%20Gh_A12G0052	GID1B_ARATH Gibberellin receptor GID1B OS=Arabidopsis thaliana GN=GID1B PE=1 SV=1
evm.TU.Gh_A11G1091	GA	T48h_T	GID1	GID1B	378.259	654.816	-0.79171	down	7.67e-24	2.24e-21	EVM%20prediction%20Gh_A11G1091	GID1B_ARATH Gibberellin receptor GID1B OS=Arabidopsis thaliana GN=GID1B PE=1 SV=1
evm.TU.Gh_D11G1242	GA	T48h_T	GID1	GID1B	245.939	388.641	-0.66014	down	7.43e-12	6.51e-10	EVM%20prediction%20Gh_D11G1242	GID1B_ARATH Gibberellin receptor GID1B OS=Arabidopsis thaliana GN=GID1B PE=1 SV=1
evm.TU.Gh_A08G1889	GA	T48h_T	GID1	GID1C	368.766	461.232	-0.32279	down	0.00014773	0.003113	EVM%20prediction%20Gh_A08G1889	GID1C_ARATH Gibberellin receptor GID1C OS=Arabidopsis thaliana GN=GID1C PE=1 SV=1
evm.TU.Gh_A13G1206	GA	T48h_T	GRAS	CIGR1	59.3462	91.8045	-0.62941	down	0.001206	0.018276	EVM%20prediction%20Gh_A13G1206	CIGR1_ORYSJ Chitin-inducible gibberellin-responsive protein 1 OS=Oryza sativa subsp. japonica GN=CIGR1 PE=2 SV=1
evm.TU.Gh_D11G1281	GA	T72h_M	CPS	KSA	25.238	47.193	-0.90297	down	0.0019691	0.015274	EVM%20prediction%20Gh_D11G1281	KSA_PEA Ent-copalyl diphosphate synthase, chloroplastic OS=Pisum sativum PE=2 SV=1
evm.TU.Gh_D07G0779	GA	T72h_M	DELLA	GAI	3251.61	2770.63	0.23094	up	3.11e-07	5.93e-06	EVM%20prediction%20Gh_D07G0779	GAI_GOSHI DELLA protein GAI OS=Gossypium hirsutum GN=GAI PE=2 SV=1
evm.TU.Gh_A05G0135	GA	T72h_M	DELLA	GAI	1471.08	1193.12	0.30214	up	1.79e-07	3.58e-06	EVM%20prediction%20Gh_A05G0135	GAI_ARATH DELLA protein GAI OS=Arabidopsis thaliana GN=GAI PE=1 SV=1
evm.TU.Gh_A01G1242	GA	T72h_M	DELLA	GAIPB	1518.95	1280.72	0.24613	up	5.78e-05	0.00069727	EVM%20prediction%20Gh_A01G1242	GAIPB_CUCMA DELLA protein GAIP-B OS=Cucurbita maxima GN=GAIPB PE=2 SV=1
evm.TU.Gh_D01G1446	GA	T72h_M	DELLA	GAIPB	1274.2	1019.45	0.32179	up	3.53e-06	5.55e-05	EVM%20prediction%20Gh_D01G1446	GAIPB_CUCMA DELLA protein GAIP-B OS=Cucurbita maxima GN=GAIPB PE=2 SV=1
evm.TU.Gh_D02G0587	GA	T72h_M	DELLA	RGL2	17.748	6.09145	1.5428	up	0.0035647	0.024985	EVM%20prediction%20Gh_D02G0587	RGL2_ARATH DELLA protein RGL2 OS=Arabidopsis thaliana GN=RGL2 PE=1 SV=2
evm.TU.Gh_A02G1197	GA	T72h_M	GA20OX	GAO1A	236.421	185.416	-0.35059	down	0.0047315	0.031558	EVM%20prediction%20Gh_A02G1197	GAO1A_WHEAT Gibberellin 20 oxidase 1-A OS=Triticum aestivum GN=GA20ox1A PE=2 SV=1
evm.TU.Gh_D06G2112	GA	T72h_M	GA2OX	G2OX	7.13099	21.2834	-1.5776	down	0.0056845	0.036733	EVM%20prediction%20Gh_D06G2112	G2OX_PHACN Gibberellin 2-beta-dioxygenase OS=Phaseolus coccineus GN=GA2OX1 PE=2 SV=1
evm.TU.Gh_A01G2049	GA	T72h_M	GA2OX	G2OX1	3.37705	17.2177	-2.3501	down	0.00015598	0.0016856	EVM%20prediction%20Gh_A01G2049	G2OX1_PEA Gibberellin 2-beta-dioxygenase 1 OS=Pisum sativum GN=GA2OX1 PE=1 SV=1
evm.TU.Gh_A13G1789	GA	T72h_M	GA2OX	G2OX1	14.4175	65.9732	-2.1941	down	6.61e-13	2.61e-11	EVM%20prediction%20Gh_A13G1789	G2OX1_ARATH Gibberellin 2-beta-dioxygenase 1 OS=Arabidopsis thaliana GN=GA2OX1 PE=2 SV=2
evm.TU.Gh_D01G0300	GA	T72h_M	GA2OX	G2OX1	32.01	53.7463	-0.74764	down	0.0060366	0.038554	EVM%20prediction%20Gh_D01G0300	G2OX1_PEA Gibberellin 2-beta-dioxygenase 1 OS=Pisum sativum GN=GA2OX1 PE=1 SV=1
evm.TU.Gh_A13G1308	GA	T72h_M	GA2OX	G2OX1	26.4608	9.29971	1.5086	up	0.00077711	0.0069054	EVM%20prediction%20Gh_A13G1308	G2OX1_PEA Gibberellin 2-beta-dioxygenase 1 OS=Pisum sativum GN=GA2OX1 PE=1 SV=1
evm.TU.Gh_A01G0237	GA	T72h_M	GA2OX	G2OX2	417.749	552.824	-0.40418	down	8.46e-06	0.00012272	EVM%20prediction%20Gh_A01G0237	G2OX2_PEA Gibberellin 2-beta-dioxygenase 2 OS=Pisum sativum GN=GA2OX2 PE=2 SV=1
evm.TU.Gh_A10G0699	GA	T72h_M	GA2OX	G2OX2	75.4937	35.7967	1.0765	up	0.0053499	0.034891	EVM%20prediction%20Gh_A10G0699	G2OX2_ARATH Gibberellin 2-beta-dioxygenase 2 OS=Arabidopsis thaliana GN=GA2OX2 PE=2 SV=1
evm.TU.Gh_D13G2158	GA	T72h_M	GA2OX	G2OX8	5068.36	11802.6	-1.2195	down	1.18e-74	5.1e-72	EVM%20prediction%20Gh_D13G2158	G2OX8_ARATH Gibberellin 2-beta-dioxygenase 8 OS=Arabidopsis thaliana GN=GA2OX8 PE=1 SV=2
evm.TU.Gh_A13G2343	GA	T72h_M	GA2OX	G2OX8	7683.85	15818.2	-1.0417	down	1.36e-84	7.2e-82	EVM%20prediction%20Gh_A13G2343	G2OX8_ARATH Gibberellin 2-beta-dioxygenase 8 OS=Arabidopsis thaliana GN=GA2OX8 PE=1 SV=2
evm.TU.Gh_D13G2157	GA	T72h_M	GA2OX	G2OX8	10553.2	21589	-1.0326	down	2.12e-180	4.41e-177	EVM%20prediction%20Gh_D13G2157	G2OX8_ARATH Gibberellin 2-beta-dioxygenase 8 OS=Arabidopsis thaliana GN=GA2OX8 PE=1 SV=2
evm.TU.Gh_D11G0214	GA	T72h_M	GA3OX	G3OX1	35.7728	90.537	-1.3396	down	3.3e-09	8.54e-08	EVM%20prediction%20Gh_D11G0214	G3OX1_ARATH Gibberellin 3-beta-dioxygenase 1 OS=Arabidopsis thaliana GN=GA3OX1 PE=1 SV=2
evm.TU.Gh_D06G2009	GA	T72h_M	GA3OX	G3OX1	287.438	182.807	0.65293	up	2.98e-08	6.74e-07	EVM%20prediction%20Gh_D06G2009	G3OX1_ARATH Gibberellin 3-beta-dioxygenase 1 OS=Arabidopsis thaliana GN=GA3OX1 PE=1 SV=2
evm.TU.Gh_A06G1643	GA	T72h_M	GA3OX	G3OX1	82.2533	33.7569	1.2849	up	4.95e-08	1.08e-06	EVM%20prediction%20Gh_A06G1643	G3OX1_ARATH Gibberellin 3-beta-dioxygenase 1 OS=Arabidopsis thaliana GN=GA3OX1 PE=1 SV=2
evm.TU.Gh_A13G1788	GA	T72h_M	GA3OX	G3OX3	507.663	2479.6	-2.2882	down	1.3526999997589e-314	1.45179999999998e-310	EVM%20prediction%20Gh_A13G1788	G3OX3_ARATH Gibberellin 3-beta-dioxygenase 3 OS=Arabidopsis thaliana GN=GA3OX3 PE=2 SV=1
evm.TU.Gh_A13G2340	GA	T72h_M	GA3OX	G3OX3	5.22826	23.8651	-2.1905	down	1.32e-05	0.00018412	EVM%20prediction%20Gh_A13G2340	G3OX3_ARATH Gibberellin 3-beta-dioxygenase 3 OS=Arabidopsis thaliana GN=GA3OX3 PE=2 SV=1
evm.TU.Gh_D13G2155	GA	T72h_M	GA3OX	G3OX3	3823.56	2651.78	0.52795	up	1.41e-09	3.83e-08	EVM%20prediction%20Gh_D13G2155	G3OX3_ARATH Gibberellin 3-beta-dioxygenase 3 OS=Arabidopsis thaliana GN=GA3OX3 PE=2 SV=1
evm.TU.Gh_A13G1798	GA	T72h_M	GA3OX	G3OX3	17.5053	6.08364	1.5248	up	0.0044248	0.029862	EVM%20prediction%20Gh_A13G1798	G3OX3_ARATH Gibberellin 3-beta-dioxygenase 3 OS=Arabidopsis thaliana GN=GA3OX3 PE=2 SV=1
evm.TU.Gh_D13G2154	GA	T72h_M	GA3OX	G3OX4	881.186	5140.48	-2.5444	down	0	0	EVM%20prediction%20Gh_D13G2154	G3OX4_ARATH Gibberellin 3-beta-dioxygenase 4 OS=Arabidopsis thaliana GN=GA3OX4 PE=1 SV=1
evm.TU.Gh_D13G2153	GA	T72h_M	GA3OX	G3OX4	285.865	1031.23	-1.851	down	9.87e-122	8.83e-119	EVM%20prediction%20Gh_D13G2153	G3OX4_ARATH Gibberellin 3-beta-dioxygenase 4 OS=Arabidopsis thaliana GN=GA3OX4 PE=1 SV=1
evm.TU.Gh_A13G1787	GA	T72h_M	GA3OX	G3OX4	404.825	1426.23	-1.8168	down	1.97e-65	6.76e-63	EVM%20prediction%20Gh_A13G1787	G3OX4_ARATH Gibberellin 3-beta-dioxygenase 4 OS=Arabidopsis thaliana GN=GA3OX4 PE=1 SV=1
evm.TU.Gh_A13G1790	GA	T72h_M	GA3OX	G3OX4	22.4672	78.0416	-1.7964	down	5.11e-12	1.85e-10	EVM%20prediction%20Gh_A13G1790	G3OX4_ARATH Gibberellin 3-beta-dioxygenase 4 OS=Arabidopsis thaliana GN=GA3OX4 PE=1 SV=1
evm.TU.Gh_D13G2160	GA	T72h_M	GA3OX	G3OX4	38.7076	117.804	-1.6057	down	4.22e-09	1.08e-07	EVM%20prediction%20Gh_D13G2160	G3OX4_ARATH Gibberellin 3-beta-dioxygenase 4 OS=Arabidopsis thaliana GN=GA3OX4 PE=1 SV=1
evm.TU.Gh_Sca008656G01	GA	T72h_M	GA3OX	G3OX4	1274.37	3620.73	-1.5065	down	1.82e-196	4.89e-193	EVM%20prediction%20Gh_Sca008656G01	G3OX4_ARATH Gibberellin 3-beta-dioxygenase 4 OS=Arabidopsis thaliana GN=GA3OX4 PE=1 SV=1
evm.TU.Gh_A13G1792	GA	T72h_M	GA3OX	G3OX4	4234.34	7525.62	-0.82967	down	1e-36	1.45e-34	EVM%20prediction%20Gh_A13G1792	G3OX4_ARATH Gibberellin 3-beta-dioxygenase 4 OS=Arabidopsis thaliana GN=GA3OX4 PE=1 SV=1
evm.TU.Gh_D13G2156	GA	T72h_M	GA3OX	G3OX4	57.35	100.718	-0.81245	down	5.05e-05	0.00061832	EVM%20prediction%20Gh_D13G2156	G3OX4_ARATH Gibberellin 3-beta-dioxygenase 4 OS=Arabidopsis thaliana GN=GA3OX4 PE=1 SV=1
evm.TU.Gh_D10G0689	GA	T72h_M	GA3OX	G3OX4	1945.19	2710.03	-0.4784	down	4.06e-23	3.38e-21	EVM%20prediction%20Gh_D10G0689	G3OX4_ARATH Gibberellin 3-beta-dioxygenase 4 OS=Arabidopsis thaliana GN=GA3OX4 PE=1 SV=1
evm.TU.Gh_A04G0228	GA	T72h_M	GA3OX	G3OX4	7406.8	6578.01	0.1712	up	0.0013833	0.011309	EVM%20prediction%20Gh_A04G0228	G3OX4_ARATH Gibberellin 3-beta-dioxygenase 4 OS=Arabidopsis thaliana GN=GA3OX4 PE=1 SV=1
evm.TU.Gh_A13G1794	GA	T72h_M	GA3OX	G3OX4	2477.25	2005.05	0.3051	up	0.0031744	0.022709	EVM%20prediction%20Gh_A13G1794	G3OX4_ARATH Gibberellin 3-beta-dioxygenase 4 OS=Arabidopsis thaliana GN=GA3OX4 PE=1 SV=1
evm.TU.Gh_D04G0443	GA	T72h_M	GASA	GASA4	72.604	45.3179	0.67997	up	0.0027	0.019884	EVM%20prediction%20Gh_D04G0443	GASA4_ARATH Gibberellin-regulated protein 4 OS=Arabidopsis thaliana GN=GASA4 PE=1 SV=2
evm.TU.Gh_D07G2220	GA	T72h_M	GASA	GASAE	277.88	201.012	0.46718	up	5.99e-05	0.00072099	EVM%20prediction%20Gh_D07G2220	GASAE_ARATH Gibberellin-regulated protein 14 OS=Arabidopsis thaliana GN=GASA14 PE=1 SV=1
evm.TU.Gh_A07G1999	GA	T72h_M	GASA	GASAE	389.832	206.318	0.91799	up	2.23e-12	8.32e-11	EVM%20prediction%20Gh_A07G1999	GASAE_ARATH Gibberellin-regulated protein 14 OS=Arabidopsis thaliana GN=GASA14 PE=1 SV=1
evm.TU.Gh_A12G0052	GA	T72h_M	GID1	GID1B	297.708	526.39	-0.82223	down	1.52e-19	1.04e-17	EVM%20prediction%20Gh_A12G0052	GID1B_ARATH Gibberellin receptor GID1B OS=Arabidopsis thaliana GN=GID1B PE=1 SV=1
evm.TU.Gh_D12G0066	GA	T72h_M	GID1	GID1B	67.3722	104.349	-0.63119	down	0.0034263	0.024156	EVM%20prediction%20Gh_D12G0066	GID1B_ARATH Gibberellin receptor GID1B OS=Arabidopsis thaliana GN=GID1B PE=1 SV=1
evm.TU.Gh_A11G1091	GA	T72h_M	GID1	GID1B	373.812	551.964	-0.56226	down	2.44e-08	5.57e-07	EVM%20prediction%20Gh_A11G1091	GID1B_ARATH Gibberellin receptor GID1B OS=Arabidopsis thaliana GN=GID1B PE=1 SV=1
evm.TU.Gh_A08G1889	GA	T72h_M	GID1	GID1C	821.809	964.291	-0.23067	down	0.00049459	0.0046361	EVM%20prediction%20Gh_A08G1889	GID1C_ARATH Gibberellin receptor GID1C OS=Arabidopsis thaliana GN=GID1C PE=1 SV=1
evm.TU.Gh_A11G2361	GA	T72h_M	GID1	GID1C	1230.32	1037.07	0.24652	up	3.6e-05	0.00045517	EVM%20prediction%20Gh_A11G2361	GID1C_ARATH Gibberellin receptor GID1C OS=Arabidopsis thaliana GN=GID1C PE=1 SV=1
evm.TU.Gh_A13G1518	GA	T72h_M	GID1	GID1C	157.188	101.26	0.63444	up	4.01e-05	0.00050197	EVM%20prediction%20Gh_A13G1518	GID1C_ARATH Gibberellin receptor GID1C OS=Arabidopsis thaliana GN=GID1C PE=1 SV=1
evm.TU.Gh_D13G1847	GA	T72h_M	GID1	GID1C	151.387	89.1317	0.76423	up	2.17e-06	3.56e-05	EVM%20prediction%20Gh_D13G1847	GID1C_ARATH Gibberellin receptor GID1C OS=Arabidopsis thaliana GN=GID1C PE=1 SV=1
evm.TU.Gh_A13G1517	GA	T72h_M	GID1	GID1C	44.2256	20.6599	1.098	up	0.005489	0.035657	EVM%20prediction%20Gh_A13G1517	GID1C_ARATH Gibberellin receptor GID1C OS=Arabidopsis thaliana GN=GID1C PE=1 SV=1
evm.TU.Gh_D01G0564	GA	T72h_M	GRAS	CIGR1	77.3122	114.332	-0.56445	down	0.0020245	0.015625	EVM%20prediction%20Gh_D01G0564	CIGR1_ORYSJ Chitin-inducible gibberellin-responsive protein 1 OS=Oryza sativa subsp. japonica GN=CIGR1 PE=2 SV=1
evm.TU.Gh_A01G0556	GA	T72h_M	GRAS	CIGR1	97.4686	135.652	-0.47691	down	0.0050921	0.0335	EVM%20prediction%20Gh_A01G0556	CIGR1_ORYSJ Chitin-inducible gibberellin-responsive protein 1 OS=Oryza sativa subsp. japonica GN=CIGR1 PE=2 SV=1
evm.TU.Gh_A07G0717	GA	T72h_T	DELLA	GAI	2004.96	1693.77	0.24333	up	3.1e-07	5.79e-06	EVM%20prediction%20Gh_A07G0717	GAI_GOSHI DELLA protein GAI OS=Gossypium hirsutum GN=GAI PE=2 SV=1
evm.TU.Gh_A05G0135	GA	T72h_T	DELLA	GAI	458.225	369.445	0.3107	up	0.0011496	0.0093014	EVM%20prediction%20Gh_A05G0135	GAI_ARATH DELLA protein GAI OS=Arabidopsis thaliana GN=GAI PE=1 SV=1
evm.TU.Gh_D07G0779	GA	T72h_T	DELLA	GAI	2107.22	1657.26	0.34655	up	1.11e-13	4.88e-12	EVM%20prediction%20Gh_D07G0779	GAI_GOSHI DELLA protein GAI OS=Gossypium hirsutum GN=GAI PE=2 SV=1
evm.TU.Gh_D05G0197	GA	T72h_T	DELLA	GAI	161.668	121.087	0.41699	up	0.0042487	0.0278	EVM%20prediction%20Gh_D05G0197	GAI_ARATH DELLA protein GAI OS=Arabidopsis thaliana GN=GAI PE=1 SV=1
evm.TU.Gh_A01G1242	GA	T72h_T	DELLA	GAIPB	2567.81	1789.43	0.52104	up	3.42e-31	7.15e-29	EVM%20prediction%20Gh_A01G1242	GAIPB_CUCMA DELLA protein GAIP-B OS=Cucurbita maxima GN=GAIPB PE=2 SV=1
evm.TU.Gh_D01G1446	GA	T72h_T	DELLA	GAIPB	2277.33	1497.56	0.60473	up	4.22e-38	1.49e-35	EVM%20prediction%20Gh_D01G1446	GAIPB_CUCMA DELLA protein GAIP-B OS=Cucurbita maxima GN=GAIPB PE=2 SV=1
evm.TU.Gh_D11G0429	GA	T72h_T	GA20OX	GAO1D	137.147	182.288	-0.4105	down	0.0022804	0.016538	EVM%20prediction%20Gh_D11G0429	GAO1D_WHEAT Gibberellin 20 oxidase 1-D OS=Triticum aestivum GN=GA20ox1D PE=1 SV=1
evm.TU.Gh_D07G1454	GA	T72h_T	GA20OX	GAOX1	14.351	31.554	-1.1367	down	0.0030485	0.021075	EVM%20prediction%20Gh_D07G1454	GAOX1_ARATH Gibberellin 20 oxidase 1 OS=Arabidopsis thaliana GN=GA20OX1 PE=2 SV=2
evm.TU.Gh_D13G1609	GA	T72h_T	GA2OX	G2OX1	99.2187	188.838	-0.92846	down	3.46e-10	1.02e-08	EVM%20prediction%20Gh_D13G1609	G2OX1_PEA Gibberellin 2-beta-dioxygenase 1 OS=Pisum sativum GN=GA2OX1 PE=1 SV=1
evm.TU.Gh_A13G1308	GA	T72h_T	GA2OX	G2OX1	149.274	261.861	-0.81084	down	3.2e-11	1.06e-09	EVM%20prediction%20Gh_A13G1308	G2OX1_PEA Gibberellin 2-beta-dioxygenase 1 OS=Pisum sativum GN=GA2OX1 PE=1 SV=1
evm.TU.Gh_A10G0699	GA	T72h_T	GA2OX	G2OX2	187.183	131.329	0.51127	up	0.00019377	0.0019847	EVM%20prediction%20Gh_A10G0699	G2OX2_ARATH Gibberellin 2-beta-dioxygenase 2 OS=Arabidopsis thaliana GN=GA2OX2 PE=2 SV=1
evm.TU.Gh_D13G0261	GA	T72h_T	GA2OX	G2OX8	8.19873	30.5206	-1.8963	down	1.19e-05	0.0001657	EVM%20prediction%20Gh_D13G0261	G2OX8_ARATH Gibberellin 2-beta-dioxygenase 8 OS=Arabidopsis thaliana GN=GA2OX8 PE=1 SV=2
evm.TU.Gh_D13G2158	GA	T72h_T	GA2OX	G2OX8	1959.85	2832.78	-0.53148	down	1.41e-09	3.81e-08	EVM%20prediction%20Gh_D13G2158	G2OX8_ARATH Gibberellin 2-beta-dioxygenase 8 OS=Arabidopsis thaliana GN=GA2OX8 PE=1 SV=2
evm.TU.Gh_D13G2157	GA	T72h_T	GA2OX	G2OX8	3095.93	3937.01	-0.34673	down	1.15e-18	8.2e-17	EVM%20prediction%20Gh_D13G2157	G2OX8_ARATH Gibberellin 2-beta-dioxygenase 8 OS=Arabidopsis thaliana GN=GA2OX8 PE=1 SV=2
evm.TU.Gh_A13G2343	GA	T72h_T	GA2OX	G2OX8	1555.79	1872.8	-0.26755	down	1.84e-08	4.21e-07	EVM%20prediction%20Gh_A13G2343	G2OX8_ARATH Gibberellin 2-beta-dioxygenase 8 OS=Arabidopsis thaliana GN=GA2OX8 PE=1 SV=2
evm.TU.Gh_A13G1798	GA	T72h_T	GA3OX	G3OX3	5.42944	15.9371	-1.5535	down	0.0050034	0.031769	EVM%20prediction%20Gh_A13G1798	G3OX3_ARATH Gibberellin 3-beta-dioxygenase 3 OS=Arabidopsis thaliana GN=GA3OX3 PE=2 SV=1
evm.TU.Gh_A13G2342	GA	T72h_T	GA3OX	G3OX3	14.4749	37.1376	-1.3593	down	0.00013014	0.0014001	EVM%20prediction%20Gh_A13G2342	G3OX3_ARATH Gibberellin 3-beta-dioxygenase 3 OS=Arabidopsis thaliana GN=GA3OX3 PE=2 SV=1
evm.TU.Gh_A13G1788	GA	T72h_T	GA3OX	G3OX3	278.061	537.761	-0.95157	down	4.63e-27	6.9e-25	EVM%20prediction%20Gh_A13G1788	G3OX3_ARATH Gibberellin 3-beta-dioxygenase 3 OS=Arabidopsis thaliana GN=GA3OX3 PE=2 SV=1
evm.TU.Gh_D13G2154	GA	T72h_T	GA3OX	G3OX4	352.921	620.163	-0.8133	down	6.51e-12	2.35e-10	EVM%20prediction%20Gh_D13G2154	G3OX4_ARATH Gibberellin 3-beta-dioxygenase 4 OS=Arabidopsis thaliana GN=GA3OX4 PE=1 SV=1
evm.TU.Gh_D10G0689	GA	T72h_T	GA3OX	G3OX4	704.894	1165.6	-0.7256	down	6.39e-32	1.44e-29	EVM%20prediction%20Gh_D10G0689	G3OX4_ARATH Gibberellin 3-beta-dioxygenase 4 OS=Arabidopsis thaliana GN=GA3OX4 PE=1 SV=1
evm.TU.Gh_A10G0571	GA	T72h_T	GA3OX	G3OX4	59.213	96.3662	-0.70261	down	0.00032815	0.0031299	EVM%20prediction%20Gh_A10G0571	G3OX4_ARATH Gibberellin 3-beta-dioxygenase 4 OS=Arabidopsis thaliana GN=GA3OX4 PE=1 SV=1
evm.TU.Gh_D10G0613	GA	T72h_T	GA3OX	G3OX4	72.1484	113.561	-0.65443	down	0.00028772	0.0027941	EVM%20prediction%20Gh_D10G0613	G3OX4_ARATH Gibberellin 3-beta-dioxygenase 4 OS=Arabidopsis thaliana GN=GA3OX4 PE=1 SV=1
evm.TU.Gh_D13G2153	GA	T72h_T	GA3OX	G3OX4	84.9722	118.86	-0.48421	down	0.0044297	0.028758	EVM%20prediction%20Gh_D13G2153	G3OX4_ARATH Gibberellin 3-beta-dioxygenase 4 OS=Arabidopsis thaliana GN=GA3OX4 PE=1 SV=1
evm.TU.Gh_A13G1787	GA	T72h_T	GA3OX	G3OX4	114.257	154.769	-0.43783	down	0.0031963	0.021913	EVM%20prediction%20Gh_A13G1787	G3OX4_ARATH Gibberellin 3-beta-dioxygenase 4 OS=Arabidopsis thaliana GN=GA3OX4 PE=1 SV=1
evm.TU.Gh_A07G1653	GA	T72h_T	GA3OX	G3OX4	154.259	204.715	-0.40826	down	0.0015907	0.012244	EVM%20prediction%20Gh_A07G1653	G3OX4_ARATH Gibberellin 3-beta-dioxygenase 4 OS=Arabidopsis thaliana GN=GA3OX4 PE=1 SV=1
evm.TU.Gh_D07G1858	GA	T72h_T	GA3OX	G3OX4	297.254	392.825	-0.40219	down	2.23e-05	0.00029095	EVM%20prediction%20Gh_D07G1858	G3OX4_ARATH Gibberellin 3-beta-dioxygenase 4 OS=Arabidopsis thaliana GN=GA3OX4 PE=1 SV=1
evm.TU.Gh_A04G0228	GA	T72h_T	GA3OX	G3OX4	489.42	625.035	-0.35286	down	4.12e-05	0.00050257	EVM%20prediction%20Gh_A04G0228	G3OX4_ARATH Gibberellin 3-beta-dioxygenase 4 OS=Arabidopsis thaliana GN=GA3OX4 PE=1 SV=1
evm.TU.Gh_A13G1792	GA	T72h_T	GA3OX	G3OX4	1105.16	1387.73	-0.32846	down	2.12e-09	5.6e-08	EVM%20prediction%20Gh_A13G1792	G3OX4_ARATH Gibberellin 3-beta-dioxygenase 4 OS=Arabidopsis thaliana GN=GA3OX4 PE=1 SV=1
evm.TU.Gh_Sca008656G01	GA	T72h_T	GA3OX	G3OX4	518.649	637.667	-0.29805	down	6.98e-05	0.0008049	EVM%20prediction%20Gh_Sca008656G01	G3OX4_ARATH Gibberellin 3-beta-dioxygenase 4 OS=Arabidopsis thaliana GN=GA3OX4 PE=1 SV=1
evm.TU.Gh_D09G0145	GA	T72h_T	GASA	GASA4	6449.43	5408.38	0.25397	up	1.62e-11	5.58e-10	EVM%20prediction%20Gh_D09G0145	GASA4_ARATH Gibberellin-regulated protein 4 OS=Arabidopsis thaliana GN=GASA4 PE=1 SV=2
evm.TU.Gh_A09G0153	GA	T72h_T	GASA	GASA4	4560.97	3407.98	0.42042	up	1.94e-19	1.48e-17	EVM%20prediction%20Gh_A09G0153	GASA4_ARATH Gibberellin-regulated protein 4 OS=Arabidopsis thaliana GN=GASA4 PE=1 SV=2
evm.TU.Gh_D07G2220	GA	T72h_T	GASA	GASAE	1741.94	1308.76	0.41249	up	4.98e-16	2.78e-14	EVM%20prediction%20Gh_D07G2220	GASAE_ARATH Gibberellin-regulated protein 14 OS=Arabidopsis thaliana GN=GASA14 PE=1 SV=1
evm.TU.Gh_A07G1999	GA	T72h_T	GASA	GASAE	1956.33	1352.27	0.53277	up	1.61e-06	2.64e-05	EVM%20prediction%20Gh_A07G1999	GASAE_ARATH Gibberellin-regulated protein 14 OS=Arabidopsis thaliana GN=GASA14 PE=1 SV=1
evm.TU.Gh_D12G0066	GA	T72h_T	GID1	GID1B	52.8357	104.964	-0.99031	down	1.05e-05	0.00014816	EVM%20prediction%20Gh_D12G0066	GID1B_ARATH Gibberellin receptor GID1B OS=Arabidopsis thaliana GN=GID1B PE=1 SV=1
evm.TU.Gh_A12G0052	GA	T72h_T	GID1	GID1B	140.336	263.365	-0.90817	down	3.12e-13	1.3e-11	EVM%20prediction%20Gh_A12G0052	GID1B_ARATH Gibberellin receptor GID1B OS=Arabidopsis thaliana GN=GID1B PE=1 SV=1
evm.TU.Gh_A11G1091	GA	T72h_T	GID1	GID1B	266.989	444.699	-0.73605	down	6.32e-15	3.15e-13	EVM%20prediction%20Gh_A11G1091	GID1B_ARATH Gibberellin receptor GID1B OS=Arabidopsis thaliana GN=GID1B PE=1 SV=1
evm.TU.Gh_D11G1242	GA	T72h_T	GID1	GID1B	215.922	338.421	-0.64831	down	6.7e-10	1.89e-08	EVM%20prediction%20Gh_D11G1242	GID1B_ARATH Gibberellin receptor GID1B OS=Arabidopsis thaliana GN=GID1B PE=1 SV=1
evm.TU.Gh_D05G3509	GA	T72h_T	GRAS	CIGR1	99.839	176.84	-0.82477	down	3.29e-08	7.23e-07	EVM%20prediction%20Gh_D05G3509	CIGR1_ORYSJ Chitin-inducible gibberellin-responsive protein 1 OS=Oryza sativa subsp. japonica GN=CIGR1 PE=2 SV=1
evm.TU.Gh_D01G0564	GA	T72h_T	GRAS	CIGR1	114.042	196.576	-0.78552	down	1.13e-08	2.66e-07	EVM%20prediction%20Gh_D01G0564	CIGR1_ORYSJ Chitin-inducible gibberellin-responsive protein 1 OS=Oryza sativa subsp. japonica GN=CIGR1 PE=2 SV=1
evm.TU.Gh_A01G0556	GA	T72h_T	GRAS	CIGR1	89.4532	153.356	-0.77768	down	5.31e-07	9.52e-06	EVM%20prediction%20Gh_A01G0556	CIGR1_ORYSJ Chitin-inducible gibberellin-responsive protein 1 OS=Oryza sativa subsp. japonica GN=CIGR1 PE=2 SV=1
evm.TU.Gh_A04G0196	GA	T72h_T	GRAS	CIGR1	300.634	468.888	-0.64123	down	7.4e-12	2.65e-10	EVM%20prediction%20Gh_A04G0196	CIGR1_ORYSJ Chitin-inducible gibberellin-responsive protein 1 OS=Oryza sativa subsp. japonica GN=CIGR1 PE=2 SV=1	cytokinin biosynthetic process
