# Supplementary material for: Mepiquat chloride promotes cotton lateral root formation by modulating plant hormone homeostasis
Source: BMC Plant Biol. 2019 Dec 21;19:573. doi: 10.1186/s12870-019-2176-1 (PMC6925410; doi:10.1186/s12870-019-2176-1)
Supplement: Supplementary file 5 — Additional file 5: Table S5. The primers for each reference gene for qRT-PCR analysis. [file 12870_2019_2176_MOESM5_ESM.xls]

## Sheet: Sheet1
The primers for each reference gene for qRT-PCR analysis
Primer name	Base sequence(5'to3')
IAA-QRT-F	TCAATGAGACCGAGCTGTGT
IAA-QRT-R	CTTTTCCCGGTGGTCTTTGG
ARF-QRT-F	CAAACTACCCTCTCCGCTCA
ARF-QRT-R	CAGTTGTGTCTGTTGCTGCT
LBD-QRT-F	TTGCGCCTTATTTCTGCTCG
LBD-QRT-R	CCGCCTCACAACGATCATG
E2F-QRT-F	CCGAACCCTTTCCAAGCAAA
E2F-QRT-R	GCTTTGTGGGTTGGAGAAGG
CYC-QRT-F	GCTAAAATGCACCCGGTCAA
CYC-QRT-R	GTTGAAAGTAACAGCCGCCA
CDC-QRT-F	GTTTGGGGTGGCATACGATG
CDC-QRT-R	TTTCTCCCACTCCTGATGCA
GH3-QRT-F	AGCCTGAAATCCAACGCATC
GH3-QRT-R	CAGCGACGAGGATGGAATTG
LAX-QRT-F	TGTGGGTTCTAGTGATCGGG
LAX-QRT-R	GTGTTGGAGGCTTGCATTGA
PIN-QRT-F	TCCGACAAGTGCTGGAATCT
PIN-QRT-R	TCAGAAACAGGGGAAGCACT
